# Supplementary material for: Integrated multi-omics reveals the roles of cecal microbiota and its derived bacterial consortium in promoting chicken growth
Source: mSystems. 2023 Nov 29;8(6):e00844-23. doi: 10.1128/msystems.00844-23 (PMC10734529; doi:10.1128/msystems.00844-23)
Supplement: Supplemental tables — Tables S1 to S13. [file msystems.00844-23-s0002.xlsx]

## Sheet: S1
Table S1. Summary statistics of the 16S rRNA gene sequencing results in the ileum.
Sample	Raw reads	Effective reads	Ratio (%)
HBW01	214449	128801	60.0614
HBW02	145902	61264	41.9898
HBW03	144108	61687	42.8061
HBW04	243736	143736	58.972
HBW05	267325	140467	52.5454
HBW06	268930	137713	51.2077
HBW07	225768	144454	63.9834
HBW08	174375	92618	53.1143
HBW09	146102	68122	46.6263
HBW10	185451	91244	49.2011
HBW11	163861	98305	59.9929
HBW12	163301	79281	48.549
HBW13	187749	101542	54.0839
HBW14	246946	192000	77.7498
HBW15	342438	186351	54.4189
HBW16	198667	101715	51.1987
HBW17	235024	101221	43.0684
HBW18	203732	99386	48.7827
HBW19	216063	108550	50.24
HBW20	287418	190379	66.2377
LBW01	246277	126982	51.5606
LBW02	222660	84904	38.1317
LBW03	227059	123984	54.6043
LBW04	258935	100728	38.9009
LBW05	234079	107035	45.726
LBW06	240300	102835	42.7944
LBW07	240760	123030	51.1007
LBW08	198762	102505	51.5717
LBW09	254095	121358	47.7609
LBW10	249799	138604	55.4862
LBW11	225580	91458	40.5435
LBW12	196494	95261	48.4804
LBW13	195526	112625	57.601
LBW14	238780	118090	49.4556
LBW15	167597	76737	45.7866
LBW16	217911	114918	52.7362
LBW17	194724	91896	47.193
LBW18	231446	109310	47.2292
LBW19	203289	85753	42.1828
LBW20	186379	127490	68.4036

## Sheet: S2
Table S2. Summary statistics of the 16S rRNA gene sequencing results in the cecum.
Sample	Raw reads	Effective reads	Ratio (%)
HBW01	196579	121073	61.59
HBW02	157652	91206	57.8527
HBW03	126442	71065	56.2036
HBW04	175562	99531	56.6928
HBW05	200163	114454	57.1804
HBW06	179667	103550	57.6344
HBW07	198908	99917	50.2328
HBW08	137760	80033	58.096
HBW10	147420	91464	62.0431
HBW11	183119	104845	57.2551
HBW12	134306	80583	59.9996
HBW13	166726	99764	59.8371
HBW14	193738	114763	59.2362
HBW15	223946	136491	60.9482
HBW16	183261	104939	57.262
HBW17	222039	134716	60.6722
HBW18	221147	120158	54.334
HBW19	212220	116692	54.9863
HBW20	246067	138868	56.435
LBW01	220912	127380	57.661
LBW02	223385	124361	55.6712
LBW03	145142	59803	41.2031
LBW04	212473	127752	60.1262
LBW05	207379	113119	54.547
LBW06	226398	128080	56.5729
LBW07	190153	111533	58.6543
LBW08	190043	108817	57.2591
LBW09	203462	121185	59.5615
LBW10	244898	140026	57.1773
LBW11	212085	125607	59.2248
LBW12	163603	94777	57.9311
LBW13	156924	76162	48.5343
LBW14	210661	120475	57.189
LBW15	140506	81382	57.9207
LBW16	165553	88386	53.3883
LBW17	169292	100971	59.6431
LBW18	224065	135092	60.2914
LBW19	226174	135200	59.777
LBW20	197871	110957	56.0754

## Sheet: S3
Table S3. Topological properties of co-occurrence networks in cecal microbial communities between the HBW and LBW chickens.
	HBW	LBW
Degree	5.8209	7.13846
ClusteringCoefficient	0.236462	0.342208
AverageShortestPathLength	2.72094	2.6875
BetweennessCentrality	0.026476	0.0267857
ClosenessCentrality	0.37373	0.382246
NeighborhoodConnectivity	7.09722	9.25116
Radiality	0.713177	0.71875
Stress	353.015	417.815
TopologicalCoefficient	0.282354	0.331206
Eccentricity	4.62687	4.46154

## Sheet: S4
Table S4. Significantly changed metabolites (SCMs) between the HBW and LBW chickens.
Accession	Metabolites	Kingdom	Super class	Class	Sub class	Origin	VIP	P-value	adjust P-value	Sig
HMDB0033359	Cryptodorine Esi+	Organic compounds	Alkaloids and derivatives	Aporphines		Food related	1.6913	6.93e-06	6.5e-05	HBW
HMDB0029832	8-Carboxymethyldihydrochelerythrine Esi-	Organic compounds	Alkaloids and derivatives	Benzophenanthridine alkaloids	Dihydrobenzophenanthridine alkaloids	Food related	1.6584	1.02e-05	7.98e-05	LBW
HMDB0030389	Quebrachidine Esi+	Organic compounds	Alkaloids and derivatives	Corynanthean-type alkaloids		Food related	1.82397	9.75e-08	1.96e-06	LBW
HMDB0030291	Daphniphylline Esi-	Organic compounds	Alkaloids and derivatives	Daphniphylline-type alkaloids		Food related	1.21771	0.00276664	0.0102286	LBW
HMDB0030291	Daphniphylline Esi+	Organic compounds	Alkaloids and derivatives	Daphniphylline-type alkaloids		Food related	1.62981	0.000185826	0.000964441	LBW
HMDB0030256	Erysopine Esi+	Organic compounds	Alkaloids and derivatives	Erythrina alkaloids	Erythrinanes	Food related	1.47524	6.53e-05	0.000385466	LBW
HMDB0040794	5-Hydroxy-4-methoxy-6-canthinone 3-N-oxide Esi+	Organic compounds	Alkaloids and derivatives	Indolonaphthyridine alkaloids		Food related	1.85803	3.52e-08	1.96e-06	HBW
HMDB0029875	Tigloidine Esi+	Organic compounds	Alkaloids and derivatives	Tropane alkaloids		Food related	1.06095	0.0093453	0.0283998	LBW
HMDB0036394	N-Methylcalystegine C1 Esi+	Organic compounds	Alkaloids and derivatives	Tropane alkaloids		Food related	1.16281	2.12e-07	3.43e-06	HBW
HMDB0015335	Mitoxantrone Esi-	Organic compounds	Benzenoids	Anthracenes	Anthraquinones	Drug related; Environment	1.2771	0.000548202	0.00249027	HBW
HMDB0013862	N-desmethylimatinib Esi+	Organic compounds	Benzenoids	Benzene and substituted derivatives	Anilides	Unknown	1.23499	0.0117151	0.0344981	HBW
HMDB0014846	Sufentanil Esi+	Organic compounds	Benzenoids	Benzene and substituted derivatives	Anilides	Drug related; Environment	1.11788	0.0097164	0.0294792	HBW
HMDB0015411	Practolol Esi+	Organic compounds	Benzenoids	Benzene and substituted derivatives	Anilides	Drug related	1.2907	5.61e-05	0.000335955	HBW
HMDB0014501	Aminoglutethimide Esi+	Organic compounds	Benzenoids	Benzene and substituted derivatives	Aniline and substituted anilines	Drug related; Environment	1.01353	8.37e-06	6.98e-05	LBW
HMDB0015000	Vardenafil Esi+	Organic compounds	Benzenoids	Benzene and substituted derivatives	Benzenesulfonamides	Drug related	1.03937	0.000196778	0.00101646	HBW
HMDB0014800	Trimethobenzamide Esi-	Organic compounds	Benzenoids	Benzene and substituted derivatives	Benzoic acids and derivatives	Drug related	1.38389	0.00511986	0.0171578	HBW
HMDB0029560	Hesperaline Esi+	Organic compounds	Benzenoids	Benzene and substituted derivatives	Benzoic acids and derivatives	Food related	1.50592	9.77e-08	1.96e-06	LBW
HMDB0038523	Methyl 2-(10-heptadecenyl)-6-hydroxybenzoate Esi+	Organic compounds	Benzenoids	Benzene and substituted derivatives	Benzoic acids and derivatives	Food related	1.6801	3.79e-06	3.83e-05	LBW
HMDB0039001	Purothionin AII Esi+	Organic compounds	Benzenoids	Benzene and substituted derivatives	Benzoic acids and derivatives	Food related	1.1998	9.36e-05	0.000515279	LBW
HMDB0039494	Benzoylmalic acid Esi+	Organic compounds	Benzenoids	Benzene and substituted derivatives	Benzoic acids and derivatives	Food related	1.72336	1.5e-07	2.73e-06	LBW
HMDB0013842	O-Deethylated candesartan Esi-	Organic compounds	Benzenoids	Benzene and substituted derivatives	Biphenyls and derivatives	Unknown	1.06609	0.00754771	0.0237291	HBW
HMDB0014999	Diflunisal Esi-	Organic compounds	Benzenoids	Benzene and substituted derivatives	Biphenyls and derivatives	Drug related; Environment	1.27818	0.000782756	0.00341653	LBW
HMDB0015661	Fospropofol Esi+	Organic compounds	Benzenoids	Benzene and substituted derivatives	Cumenes	Drug related	1.32954	0.00419735	0.0145344	HBW
HMDB0015213	Diphenoxylate Esi-	Organic compounds	Benzenoids	Benzene and substituted derivatives	Diphenylacetonitriles	Food related; Drug related; Environment	1.09447	7.81e-08	1.96e-06	HBW
HMDB0014713	Fenoprofen Esi-	Organic compounds	Benzenoids	Benzene and substituted derivatives	Diphenylethers	Drug related	1.64609	1.01e-06	1.19e-05	HBW
HMDB0033437	Lepidine Esi-	Organic compounds	Benzenoids	Benzene and substituted derivatives	Diphenylethers	Food related	1.17047	5.52e-05	0.000333862	LBW
HMDB0001927	Diphenhydramine Esi+	Organic compounds	Benzenoids	Benzene and substituted derivatives	Diphenylmethanes	Food related; Drug related; Environment	1.41229	6.51e-05	0.000385212	LBW
HMDB0015502	Methadyl Acetate Esi+	Organic compounds	Benzenoids	Benzene and substituted derivatives	Diphenylmethanes	Drug related	1.81929	3.4e-07	4.61e-06	HBW
HMDB0029852	Methylgingerol Esi-	Organic compounds	Benzenoids	Benzene and substituted derivatives	Methoxybenzenes	Food related	1.33296	0.000294215	0.00143817	LBW
HMDB0029852	Methylgingerol Esi+	Organic compounds	Benzenoids	Benzene and substituted derivatives	Methoxybenzenes	Food related	1.19388	0.00171488	0.00686267	HBW
HMDB0015698	Cinitapride Esi+	Organic compounds	Benzenoids	Benzene and substituted derivatives	Nitrobenzenes	Drug related	1.48314	0.000132495	0.000714819	LBW
HMDB0010715	2-Phenylacetamide Esi+	Organic compounds	Benzenoids	Benzene and substituted derivatives	Phenylacetamides	Microbiota; Food related	1.39259	7.7e-06	6.87e-05	LBW
HMDB0000329	2-Phenylbutyric acid Esi+	Organic compounds	Benzenoids	Benzene and substituted derivatives	Phenylpropanes	Food related	1.0927	6.95e-05	0.000404901	LBW
HMDB0014720	Voriconazole Esi-	Organic compounds	Benzenoids	Benzene and substituted derivatives	Phenylpropanes	Drug related	1.2953	1.88e-06	2.04e-05	HBW
HMDB0029653	1-(1-Methoxy-1-methylethyl)-4-methylbenzene Esi-	Organic compounds	Benzenoids	Benzene and substituted derivatives	Phenylpropanes	Food related	1.43845	7.87e-06	6.87e-05	LBW
HMDB0031571	2-Methyl-1-phenyl-2-propanyl acetate Esi+	Organic compounds	Benzenoids	Benzene and substituted derivatives	Phenylpropanes	Food related	2.11846	1e-07	1.96e-06	LBW
HMDB0032627	1-Methyl-2-propylbenzene Esi+	Organic compounds	Benzenoids	Benzene and substituted derivatives	Phenylpropanes	Food related	1.08135	3.56e-05	0.000233681	HBW
HMDB0037270	Fenpropimorph Esi+	Organic compounds	Benzenoids	Benzene and substituted derivatives	Phenylpropanes	Food related	1.16596	0.00172727	0.0068731	HBW
HMDB0029641	p-Mentha-1,3,5,8-tetraene Esi+	Organic compounds	Benzenoids	Benzene and substituted derivatives	Phenylpropenes	Food related	1.65668	0.00178033	0.00705993	HBW
HMDB0029602	4-Phenyl-2-butenal Esi+	Organic compounds	Benzenoids	Benzene and substituted derivatives		Food related	1.36758	8.69e-05	0.000483313	HBW
HMDB0031569	4-Methyl-1-phenyl-2-pentanone Esi+	Organic compounds	Benzenoids	Benzene and substituted derivatives		Food related	1.84114	1.16e-10	2.11e-08	LBW
HMDB0034236	Benzenepropanenitrile Esi-	Organic compounds	Benzenoids	Benzene and substituted derivatives		Microbiota; Food related	1.269	1.67e-07	2.84e-06	HBW
HMDB0034782	Benzyl sulfate Esi-	Organic compounds	Benzenoids	Benzene and substituted derivatives		Food related	1.16827	0.00319937	0.0115357	HBW
HMDB0015115	Ramelteon Esi+	Organic compounds	Benzenoids	Indanes		Drug related	1.05933	0.00473706	0.015995	LBW
HMDB0035291	Isoplumbagin Esi+	Organic compounds	Benzenoids	Naphthalenes	Naphthoquinones	Food related	1.14532	2.65e-05	0.000177978	LBW
HMDB0038222	Carnocin CP 5 Esi+	Organic compounds	Benzenoids	Naphthalenes	Naphthoquinones	Food related	1.1538	0.0163559	0.0458764	LBW
HMDB0039025	Naphthoherniarin Esi-	Organic compounds	Benzenoids	Naphthalenes	Naphthoquinones	Food related	1.18467	1.24e-06	1.41e-05	HBW
HMDB0040742	2,3-Dehydrosalvipisone Esi+	Organic compounds	Benzenoids	Naphthalenes	Naphthoquinones	Food related	1.3458	5.62e-06	5.41e-05	HBW
HMDB0060328	1-Nitro-5,6-dihydroxy-dihydronaphthalene Esi-	Organic compounds	Benzenoids	Naphthalenes	Nitronaphthalenes	Host	1.37397	7.83e-06	6.87e-05	LBW
HMDB0062503	N-Hydroxy-1-aminonaphthalene Esi+	Organic compounds	Benzenoids	Naphthalenes		Unknown	1.42281	7.53e-05	0.000428295	HBW
HMDB0029687	3,6-Dimethoxy-4-phenanthrenol Esi-	Organic compounds	Benzenoids	Phenanthrenes and derivatives	Phenanthrols	Food related	1.40718	0.00117204	0.00492482	HBW
HMDB0015057	Buprenorphine Esi+	Organic compounds	Benzenoids	Phenanthrenes and derivatives		Drug related; Environment	1.14797	0.00902653	0.0276232	LBW
HMDB0038391	12-Methoxy-8,11,13-abietatrien-20,11-olide Esi+	Organic compounds	Benzenoids	Phenanthrenes and derivatives		Food related	2.1004	1.01e-07	1.96e-06	HBW
HMDB0029458	Oryzarol Esi+	Organic compounds	Benzenoids	Phenol esters		Food related	1.86358	1.86e-07	3.16e-06	LBW
HMDB0030019	4'-Methoxymucidin Esi-	Organic compounds	Benzenoids	Phenol ethers	Anisoles	Food related	1.79938	1e-07	1.96e-06	LBW
HMDB0032058	Isoeugenol benzyl ether Esi+	Organic compounds	Benzenoids	Phenol ethers	Anisoles	Food related	2.10559	1.01e-07	1.96e-06	HBW
HMDB0034046	1,2,3,4-Tetramethoxy-5-(2-propenyl)benzene Esi-	Organic compounds	Benzenoids	Phenol ethers	Anisoles	Food related	1.20906	0.0101274	0.0302941	HBW
HMDB0014379	Reboxetine Esi+	Organic compounds	Benzenoids	Phenol ethers		Drug related	1.74872	4.13e-08	1.96e-06	LBW
HMDB0039760	1,1'-[1,12-Dodecanediylbis(oxy)]bisbenzene Esi+	Organic compounds	Benzenoids	Phenol ethers		Food related	1.2673	0.00156982	0.00631686	HBW
HMDB0000020	p-Hydroxyphenylacetic acid Esi-	Organic compounds	Benzenoids	Phenols	1-hydroxy-2-unsubstituted benzenoids	Host; Microbiota; Food related	1.54461	8.11e-06	6.95e-05	HBW
HMDB0033483	6,7-Dihydro-4-(hydroxymethyl)-2-(p-hydroxyphenethyl)-7-methyl-5H-2-pyrindinium Esi+	Organic compounds	Benzenoids	Phenols	1-hydroxy-2-unsubstituted benzenoids	Food related	1.18682	3.27e-06	3.34e-05	LBW
HMDB0039939	Synephrine acetonide Esi+	Organic compounds	Benzenoids	Phenols	1-hydroxy-2-unsubstituted benzenoids	Food related	1.18283	0.00190845	0.00744638	HBW
HMDB0033862	3-(8,11,14-Pentadecatrienyl)phenol Esi+	Organic compounds	Benzenoids	Phenols	1-hydroxy-4-unsubstituted benzenoids	Food related	1.57719	8.1e-07	9.73e-06	HBW
HMDB0041756	Isopropyl 3-(3,4-dihydroxyphenyl)-2-hydroxypropanoate Esi-	Organic compounds	Benzenoids	Phenols	Benzenediols	Food related	1.17853	6.74e-05	0.000395859	LBW
HMDB0013674	1,2,3-Trihydroxybenzene Esi+	Organic compounds	Benzenoids	Phenols	Benzenetriols and derivatives	Microbiota; Food related	1.22653	0.000173982	0.000909453	HBW
HMDB0012309	Vanillylamine Esi+	Organic compounds	Benzenoids	Phenols	Methoxyphenols	Food related	1.55686	8.93e-06	7.22e-05	LBW
HMDB0013070	Sinapyl alcohol Esi-	Organic compounds	Benzenoids	Phenols	Methoxyphenols	Host; Microbiota; Food related	1.12792	0.000140318	0.000751459	HBW
HMDB0032590	Zingerone Esi-	Organic compounds	Benzenoids	Phenols	Methoxyphenols	Food related; Drug related	1.58241	0.000166119	0.000876737	HBW
HMDB0038457	Dihydrocapsaicin Esi+	Organic compounds	Benzenoids	Phenols	Methoxyphenols	Food related	2.14781	1e-07	1.96e-06	HBW
HMDB0039132	[4]-Gingerdiol 3,5-diacetate Esi-	Organic compounds	Benzenoids	Phenols	Methoxyphenols	Food related	1.95621	1.01e-07	1.96e-06	HBW
HMDB0036345	3-Cyclohexyldodecane Esi+	Organic compounds	Hydrocarbons	Saturated hydrocarbons	Cycloalkanes	Food related	1.21397	1.23e-06	1.4e-05	HBW
HMDB0036683	5,7alpha-Dihydro-1,4,4,7a-tetramethyl-4H-indene Esi+	Organic compounds	Hydrocarbons	Unsaturated hydrocarbons	Branched unsaturated hydrocarbons	Food related	1.38116	7.63e-06	6.87e-05	LBW
HMDB0035279	8-Methyl-3-hentriacontene Esi+	Organic compounds	Hydrocarbons	Unsaturated hydrocarbons	Unsaturated aliphatic hydrocarbons	Food related	2.13023	9.99e-08	1.96e-06	LBW
HMDB0040709	10-Eicosene Esi+	Organic compounds	Hydrocarbons	Unsaturated hydrocarbons	Unsaturated aliphatic hydrocarbons	Food related	1.05061	0.00235497	0.0090274	LBW
HMDB0041649	2-Hydroxyenterodiol Esi-	Organic compounds	Lignans, neolignans and related compounds	Dibenzylbutane lignans	Dibenzylbutanediol lignans	Food related	1.81226	9.96e-08	1.96e-06	HBW
HMDB0039454	Argenteane Esi-	Organic compounds	Lignans, neolignans and related compounds	Dibenzylbutane lignans		Food related	2.14806	1e-07	1.96e-06	LBW
HMDB0006101	Enterolactone Esi+	Organic compounds	Lignans, neolignans and related compounds	Furanoid lignans	Tetrahydrofuran lignans	Food related	1.27453	0.00101052	0.00433787	HBW
HMDB0039231	Citrusin B Esi-	Organic compounds	Lignans, neolignans and related compounds	Lignan glycosides		Food related	1.21493	0.00473706	0.015995	HBW
HMDB0011549	MG(0:0/20:4(8Z,11Z,14Z,17Z)/0:0) Esi+	Organic compounds	Lipids and lipid-like molecules	Endocannabinoids		Food related	1.36204	7.53e-05	0.000428295	LBW
HMDB0002277	2,3-Dinor-6-keto-prostaglandin F1 a Esi+	Organic compounds	Lipids and lipid-like molecules	Fatty Acyls	Eicosanoids	Food related	1.21943	0.000196778	0.00101646	HBW
HMDB0003080	Leukotriene D4 Esi-	Organic compounds	Lipids and lipid-like molecules	Fatty Acyls	Eicosanoids	Host; Microbiota; Food related; Drug related	1.24796	0.0133905	0.0385991	LBW
HMDB0003208	Thromboxane Esi+	Organic compounds	Lipids and lipid-like molecules	Fatty Acyls	Eicosanoids	Host; Food related	1.09533	7.83e-05	0.000442518	HBW
HMDB0006465	Leukotriene F4 Esi+	Organic compounds	Lipids and lipid-like molecules	Fatty Acyls	Eicosanoids	Food related	1.82074	4.56e-07	5.87e-06	HBW
HMDB0002095	Malonylcarnitine Esi+	Organic compounds	Lipids and lipid-like molecules	Fatty Acyls	Fatty acid esters	Microbiota; Food related	1.34982	2.6e-05	0.000175581	HBW
HMDB0006210	Heptadecanoyl carnitine Esi+	Organic compounds	Lipids and lipid-like molecules	Fatty Acyls	Fatty acid esters	Food related	1.31017	0.00105715	0.00451854	LBW
HMDB0006463	Stearidonyl carnitine Esi+	Organic compounds	Lipids and lipid-like molecules	Fatty Acyls	Fatty acid esters	Food related	1.85938	4.03e-09	3.53e-07	HBW
HMDB0014910	Malathion Esi-	Organic compounds	Lipids and lipid-like molecules	Fatty Acyls	Fatty acid esters	Food related; Drug related; Environment	1.15929	0.006891	0.0218849	LBW
HMDB0029886	Sorbitan oleate Esi-	Organic compounds	Lipids and lipid-like molecules	Fatty Acyls	Fatty acid esters	Food related; Environment	1.58663	8.42e-06	6.98e-05	HBW
HMDB0029887	Sorbitan palmitate Esi-	Organic compounds	Lipids and lipid-like molecules	Fatty Acyls	Fatty acid esters	Food related	1.87447	1.01e-07	1.96e-06	LBW
HMDB0030469	Methyl tetradecanoate Esi-	Organic compounds	Lipids and lipid-like molecules	Fatty Acyls	Fatty acid esters	Food related	1.75626	2.16e-07	3.43e-06	LBW
HMDB0030469	Methyl tetradecanoate Esi+	Organic compounds	Lipids and lipid-like molecules	Fatty Acyls	Fatty acid esters	Food related	1.96833	1.66e-06	1.83e-05	HBW
HMDB0032464	Phenethyl decanoate Esi+	Organic compounds	Lipids and lipid-like molecules	Fatty Acyls	Fatty acid esters	Food related	1.27372	4.15e-05	0.000262233	HBW
HMDB0037137	Butyl butyryllactate Esi-	Organic compounds	Lipids and lipid-like molecules	Fatty Acyls	Fatty acid esters	Food related	1.47159	8.91e-06	7.22e-05	LBW
HMDB0038242	Ascorbyl stearate Esi-	Organic compounds	Lipids and lipid-like molecules	Fatty Acyls	Fatty acid esters	Food related	1.2673	0.000913102	0.00393516	HBW
HMDB0000782	Octadecanedioic acid Esi+	Organic compounds	Lipids and lipid-like molecules	Fatty Acyls	Fatty acids and conjugates	Food related	1.669	1.23e-06	1.4e-05	LBW
HMDB0001901	Aminocaproic acid Esi-	Organic compounds	Lipids and lipid-like molecules	Fatty Acyls	Fatty acids and conjugates	Microbiota; Food related; Drug related	1.52212	1.36e-05	0.000100094	LBW
HMDB0011717	Nonate Esi+	Organic compounds	Lipids and lipid-like molecules	Fatty Acyls	Fatty acids and conjugates	Food related	1.12972	1.82e-05	0.000129877	LBW
HMDB0014554	Mupirocin Esi+	Organic compounds	Lipids and lipid-like molecules	Fatty Acyls	Fatty acids and conjugates	Food related; Drug related	1.31144	0.000258613	0.00128425	HBW
HMDB0014706	Succimer Esi-	Organic compounds	Lipids and lipid-like molecules	Fatty Acyls	Fatty acids and conjugates	Food related; Drug related	1.38388	8.93e-08	1.96e-06	LBW
HMDB0031005	3-Methyl-5-pentyl-2-furanundecanoic acid Esi-	Organic compounds	Lipids and lipid-like molecules	Fatty Acyls	Fatty acids and conjugates	Food related	2.00764	2.16e-07	3.43e-06	LBW
HMDB0031923	10,20-Dihydroxyeicosanoic acid Esi+	Organic compounds	Lipids and lipid-like molecules	Fatty Acyls	Fatty acids and conjugates	Food related	1.49698	1.8e-05	0.000129377	HBW
HMDB0002928	Maltitol Esi-	Organic compounds	Lipids and lipid-like molecules	Fatty Acyls	Fatty acyl glycosides	Food related; Drug related	1.05269	0.006891	0.0218849	LBW
HMDB0002928	Maltitol Esi+	Organic compounds	Lipids and lipid-like molecules	Fatty Acyls	Fatty acyl glycosides	Food related; Drug related	1.27232	8.73e-06	7.2e-05	LBW
HMDB0032959	1-Octen-3-yl glucoside Esi-	Organic compounds	Lipids and lipid-like molecules	Fatty Acyls	Fatty acyl glycosides	Food related	1.6482	2.68e-07	4.03e-06	HBW
HMDB0035028	(x)-2-Heptanol glucoside Esi+	Organic compounds	Lipids and lipid-like molecules	Fatty Acyls	Fatty acyl glycosides	Food related	1.00508	0.00153904	0.00623895	HBW
HMDB0037260	Todatriol glucoside Esi-	Organic compounds	Lipids and lipid-like molecules	Fatty Acyls	Fatty acyl glycosides	Food related	1.07769	0.000696091	0.00309768	LBW
HMDB0040797	Methyl helianthenoate F glucoside Esi+	Organic compounds	Lipids and lipid-like molecules	Fatty Acyls	Fatty acyl glycosides	Food related	1.12612	3.77e-05	0.000245721	LBW
HMDB0031017	10-Undecenyl acetate Esi+	Organic compounds	Lipids and lipid-like molecules	Fatty Acyls	Fatty alcohol esters	Food related	1.15277	1.59e-07	2.84e-06	LBW
HMDB0037179	3-Nonanon-1-yl acetate Esi-	Organic compounds	Lipids and lipid-like molecules	Fatty Acyls	Fatty alcohol esters	Food related	1.32791	4.61e-06	4.53e-05	HBW
HMDB0038957	Citronellyl cinnamate Esi+	Organic compounds	Lipids and lipid-like molecules	Fatty Acyls	Fatty alcohol esters	Food related	2.09774	1.6e-07	2.84e-06	LBW
HMDB0010207	L-Rhamnulose Esi-	Organic compounds	Lipids and lipid-like molecules	Fatty Acyls	Fatty alcohols	Microbiota; Food related	1.90958	2.9e-07	4.22e-06	LBW
HMDB0010207	L-Rhamnulose Esi+	Organic compounds	Lipids and lipid-like molecules	Fatty Acyls	Fatty alcohols	Microbiota; Food related	1.65055	2.52e-07	3.85e-06	LBW
HMDB0029792	Dieporeticenin Esi-	Organic compounds	Lipids and lipid-like molecules	Fatty Acyls	Fatty alcohols	Food related	1.25475	0.00240659	0.00917697	LBW
HMDB0029792	Dieporeticenin Esi+	Organic compounds	Lipids and lipid-like molecules	Fatty Acyls	Fatty alcohols	Food related	1.82501	7.71e-06	6.87e-05	HBW
HMDB0030496	ACRL Toxin II Esi+	Organic compounds	Lipids and lipid-like molecules	Fatty Acyls	Fatty alcohols	Food related	1.085	0.0163559	0.0458764	LBW
HMDB0038685	Muricatacin Esi+	Organic compounds	Lipids and lipid-like molecules	Fatty Acyls	Fatty alcohols	Food related	2.07871	3.65e-07	4.89e-06	HBW
HMDB0038938	Panaquinquecol 2 Esi+	Organic compounds	Lipids and lipid-like molecules	Fatty Acyls	Fatty alcohols	Food related	1.19253	0.00628479	0.0202541	LBW
HMDB0040921	Diepomuricanin A Esi-	Organic compounds	Lipids and lipid-like molecules	Fatty Acyls	Fatty alcohols	Food related	1.04707	0.0075951	0.0238438	LBW
HMDB0006878	S-Acetyldihydrolipoamide-E Esi-	Organic compounds	Lipids and lipid-like molecules	Fatty Acyls	Fatty amides	Host; Microbiota; Food related	1.08979	0.0118951	0.0347256	HBW
HMDB0029623	Torvoside C Esi-	Organic compounds	Lipids and lipid-like molecules	Fatty Acyls	Fatty amides	Food related	1.82919	3.14e-07	4.47e-06	HBW
HMDB0032358	Lauroyl diethanolamide Esi+	Organic compounds	Lipids and lipid-like molecules	Fatty Acyls	Fatty amides	Food related	1.39408	0.000429286	0.00200855	LBW
HMDB0007007	CPA(18:2(9Z,12Z)/0:0) Esi-	Organic compounds	Lipids and lipid-like molecules	Fatty Acyls	Lineolic acids and derivatives	Food related	1.17585	4.04e-06	4e-05	HBW
HMDB0007019	DG(14:0/18:4(6Z,9Z,12Z,15Z)/0:0) Esi+	Organic compounds	Lipids and lipid-like molecules	Fatty Acyls	Lineolic acids and derivatives	Food related	1.8056	5.31e-06	5.18e-05	HBW
HMDB0011538	MG(0:0/18:2(9Z,12Z)/0:0) Esi-	Organic compounds	Lipids and lipid-like molecules	Fatty Acyls	Lineolic acids and derivatives	Food related	1.46762	0.000288603	0.00141707	LBW
HMDB0011539	MG(0:0/18:3(6Z,9Z,12Z)/0:0) Esi+	Organic compounds	Lipids and lipid-like molecules	Fatty Acyls	Lineolic acids and derivatives	Food related	1.10435	0.00494694	0.0166111	LBW
HMDB0032797	Jasmonic acid Esi-	Organic compounds	Lipids and lipid-like molecules	Fatty Acyls	Lineolic acids and derivatives	Microbiota; Food related	1.45174	9.65e-06	7.59e-05	HBW
HMDB0034381	Methyl linoleate Esi-	Organic compounds	Lipids and lipid-like molecules	Fatty Acyls	Lineolic acids and derivatives	Food related	2.27628	2.9e-11	7.93e-09	HBW
HMDB0035919	Corchorifatty acid F Esi-	Organic compounds	Lipids and lipid-like molecules	Fatty Acyls	Lineolic acids and derivatives	Microbiota; Food related	1.54796	1.67e-07	2.84e-06	HBW
HMDB0038566	3'-N-Acetyl-4'-O-(10,12-octadecadienoyl)fusarochromanone Esi-	Organic compounds	Lipids and lipid-like molecules	Fatty Acyls	Lineolic acids and derivatives	Food related	1.50182	1.36e-05	0.000100094	LBW
HMDB0039140	Hericenone E Esi-	Organic compounds	Lipids and lipid-like molecules	Fatty Acyls	Lineolic acids and derivatives	Food related	1.10648	3.72e-05	0.000243341	LBW
HMDB0039140	Hericenone E Esi+	Organic compounds	Lipids and lipid-like molecules	Fatty Acyls	Lineolic acids and derivatives	Food related	1.62171	2.23e-06	2.36e-05	HBW
HMDB0040901	13-Hydroxy-9-methoxy-10-oxo-11-octadecenoic acid Esi-	Organic compounds	Lipids and lipid-like molecules	Fatty Acyls	Lineolic acids and derivatives	Food related	1.03909	4.83e-05	0.000297109	LBW
HMDB0007059	DG(14:1(9Z)/22:2(13Z,16Z)/0:0) Esi-	Organic compounds	Lipids and lipid-like molecules	Glycerolipids	Diradylglycerols	Food related	1.04381	0.00669688	0.0213928	HBW
HMDB0007081	DG(15:0/20:3(5Z,8Z,11Z)/0:0) Esi-	Organic compounds	Lipids and lipid-like molecules	Glycerolipids	Diradylglycerols	Food related	2.21948	1.5e-08	1.03e-06	HBW
HMDB0007083	DG(15:0/20:4(5Z,8Z,11Z,14Z)/0:0) Esi+	Organic compounds	Lipids and lipid-like molecules	Glycerolipids	Diradylglycerols	Food related	1.38306	3.82e-05	0.000247203	LBW
HMDB0007089	DG(15:0/22:4(7Z,10Z,13Z,16Z)/0:0) Esi-	Organic compounds	Lipids and lipid-like molecules	Glycerolipids	Diradylglycerols	Food related	1.16085	0.000696091	0.00309768	LBW
HMDB0007206	DG(18:1(11Z)/22:5(4Z,7Z,10Z,13Z,16Z)/0:0) Esi-	Organic compounds	Lipids and lipid-like molecules	Glycerolipids	Diradylglycerols	Food related	1.25405	0.00353519	0.012601	HBW
HMDB0007295	DG(18:3(6Z,9Z,12Z)/22:6(4Z,7Z,10Z,13Z,16Z,19Z)/0:0) Esi+	Organic compounds	Lipids and lipid-like molecules	Glycerolipids	Diradylglycerols	Food related	1.08121	0.00141934	0.00581848	LBW
HMDB0007346	DG(18:4(6Z,9Z,12Z,15Z)/20:5(5Z,8Z,11Z,14Z,17Z)/0:0) Esi-	Organic compounds	Lipids and lipid-like molecules	Glycerolipids	Diradylglycerols	Food related	1.21895	0.00190845	0.00744638	LBW
HMDB0041095	Gingerglycolipid C Esi+	Organic compounds	Lipids and lipid-like molecules	Glycerolipids	Glycosylglycerols	Food related	1.30562	0.00275704	0.0102286	LBW
HMDB0011530	MG(0:0/14:0/0:0) Esi+	Organic compounds	Lipids and lipid-like molecules	Glycerolipids	Monoradylglycerols	Food related	2.27054	1e-07	1.96e-06	HBW
HMDB0011532	MG(0:0/15:0/0:0) Esi+	Organic compounds	Lipids and lipid-like molecules	Glycerolipids	Monoradylglycerols	Food related	1.35705	0.00156896	0.00631686	LBW
HMDB0011533	MG(0:0/16:0/0:0) Esi-	Organic compounds	Lipids and lipid-like molecules	Glycerolipids	Monoradylglycerols	Food related	1.54525	3.51e-05	0.000232695	LBW
HMDB0011552	MG(0:0/22:1(13Z)/0:0) Esi-	Organic compounds	Lipids and lipid-like molecules	Glycerolipids	Monoradylglycerols	Food related	1.13562	1.82e-05	0.000129877	HBW
HMDB0011557	MG(0:0/22:6(4Z,7Z,10Z,13Z,16Z,19Z)/0:0) Esi-	Organic compounds	Lipids and lipid-like molecules	Glycerolipids	Monoradylglycerols	Food related	2.07019	1e-07	1.96e-06	HBW
HMDB0011559	MG(0:0/24:1(15Z)/0:0) Esi-	Organic compounds	Lipids and lipid-like molecules	Glycerolipids	Monoradylglycerols	Food related	1.61728	8.1e-07	9.73e-06	HBW
HMDB0011560	MG(0:0/24:6(6Z,9Z,12Z,15Z,18Z,21Z)/0:0) Esi+	Organic compounds	Lipids and lipid-like molecules	Glycerolipids	Monoradylglycerols	Food related	1.13771	0.0118951	0.0347256	LBW
HMDB0032857	Glycerol tripropanoate Esi-	Organic compounds	Lipids and lipid-like molecules	Glycerolipids	Triradylcglycerols	Food related	1.64028	9.65e-06	7.59e-05	HBW
HMDB0007004	CPA(18:0/0:0) Esi-	Organic compounds	Lipids and lipid-like molecules	Glycerophospholipids	Glycerophosphates	Food related	1.45375	8.39e-06	6.98e-05	LBW
HMDB0007866	PC(14:0/14:0) Esi+	Organic compounds	Lipids and lipid-like molecules	Glycerophospholipids	Glycerophosphocholines	Host; Food related	1.05293	0.000254503	0.00127251	HBW
HMDB0007871	PC(14:0/18:0) Esi+	Organic compounds	Lipids and lipid-like molecules	Glycerophospholipids	Glycerophosphocholines	Host; Microbiota; Food related	1.33563	0.000516289	0.00238497	HBW
HMDB0007878	PC(14:0/20:0) Esi+	Organic compounds	Lipids and lipid-like molecules	Glycerophospholipids	Glycerophosphocholines	Host; Microbiota; Food related	1.11861	0.00110405	0.00467511	HBW
HMDB0007881	PC(14:0/20:3(5Z,8Z,11Z)) Esi+	Organic compounds	Lipids and lipid-like molecules	Glycerophospholipids	Glycerophosphocholines	Host; Microbiota; Food related	2.19993	1e-07	1.96e-06	LBW
HMDB0007889	PC(14:0/22:4(7Z,10Z,13Z,16Z)) Esi+	Organic compounds	Lipids and lipid-like molecules	Glycerophospholipids	Glycerophosphocholines	Host; Microbiota; Food related	1.49553	1.23e-06	1.4e-05	HBW
HMDB0007890	PC(14:0/22:5(4Z,7Z,10Z,13Z,16Z)) Esi+	Organic compounds	Lipids and lipid-like molecules	Glycerophospholipids	Glycerophosphocholines	Host; Microbiota; Food related	1.18843	2.78e-06	2.89e-05	LBW
HMDB0007912	PC(14:1(9Z)/20:1(11Z)) Esi+	Organic compounds	Lipids and lipid-like molecules	Glycerophospholipids	Glycerophosphocholines	Host; Microbiota; Food related	1.46047	0.000173982	0.000909453	LBW
HMDB0007946	PC(15:0/20:2(11Z,14Z)) Esi+	Organic compounds	Lipids and lipid-like molecules	Glycerophospholipids	Glycerophosphocholines	Host; Microbiota; Food related	1.5416	9.54e-06	7.59e-05	LBW
HMDB0007951	PC(15:0/20:5(5Z,8Z,11Z,14Z,17Z)) Esi+	Organic compounds	Lipids and lipid-like molecules	Glycerophospholipids	Glycerophosphocholines	Host; Microbiota; Food related	1.09625	0.0138695	0.0398224	LBW
HMDB0007989	PC(16:0/22:5(4Z,7Z,10Z,13Z,16Z)) Esi+	Organic compounds	Lipids and lipid-like molecules	Glycerophospholipids	Glycerophosphocholines	Host; Microbiota; Food related	1.27749	0.00319937	0.0115357	LBW
HMDB0008023	PC(16:1(9Z)/22:6(4Z,7Z,10Z,13Z,16Z,19Z)) Esi+	Organic compounds	Lipids and lipid-like molecules	Glycerophospholipids	Glycerophosphocholines	Host; Microbiota; Food related	1.24439	7.86e-05	0.000442854	HBW
HMDB0008055	PC(18:0/22:5(4Z,7Z,10Z,13Z,16Z)) Esi+	Organic compounds	Lipids and lipid-like molecules	Glycerophospholipids	Glycerophosphocholines	Host; Microbiota; Food related	1.4191	1.89e-05	0.000132171	HBW
HMDB0008090	PC(18:1(11Z)/22:6(4Z,7Z,10Z,13Z,16Z,19Z)) Esi+	Organic compounds	Lipids and lipid-like molecules	Glycerophospholipids	Glycerophosphocholines	Host; Microbiota; Food related	1.73951	3.27e-06	3.34e-05	HBW
HMDB0008156	PC(18:2(9Z,12Z)/22:6(4Z,7Z,10Z,13Z,16Z,19Z)) Esi+	Organic compounds	Lipids and lipid-like molecules	Glycerophospholipids	Glycerophosphocholines	Host; Microbiota; Food related	1.01076	0.0169157	0.0473249	HBW
HMDB0008189	PC(18:3(6Z,9Z,12Z)/22:6(4Z,7Z,10Z,13Z,16Z,19Z)) Esi+	Organic compounds	Lipids and lipid-like molecules	Glycerophospholipids	Glycerophosphocholines	Host; Microbiota; Food related	1.2235	0.00263665	0.00981444	LBW
HMDB0008387	PC(20:3(5Z,8Z,11Z)/22:6(4Z,7Z,10Z,13Z,16Z,19Z)) Esi+	Organic compounds	Lipids and lipid-like molecules	Glycerophospholipids	Glycerophosphocholines	Host; Microbiota; Food related	1.59164	1.9e-06	2.05e-05	LBW
HMDB0008422	PC(20:3(8Z,11Z,14Z)/P-16:0) Esi+	Organic compounds	Lipids and lipid-like molecules	Glycerophospholipids	Glycerophosphocholines	Host; Microbiota; Food related	1.06244	4.34e-05	0.000270387	HBW
HMDB0008754	PC(22:6(4Z,7Z,10Z,13Z,16Z,19Z)/P-18:1(9Z)) Esi+	Organic compounds	Lipids and lipid-like molecules	Glycerophospholipids	Glycerophosphocholines	Host; Microbiota; Food related	1.97156	3.93e-07	5.2e-06	LBW
HMDB0011206	PC(P-16:0/16:0) Esi+	Organic compounds	Lipids and lipid-like molecules	Glycerophospholipids	Glycerophosphocholines	Food related	1.37744	7.39e-06	6.72e-05	LBW
HMDB0011208	PC(P-16:0/18:0) Esi+	Organic compounds	Lipids and lipid-like molecules	Glycerophospholipids	Glycerophosphocholines	Food related	1.5595	6.99e-07	8.58e-06	LBW
HMDB0011211	PC(P-16:0/18:2(9Z,12Z)) Esi+	Organic compounds	Lipids and lipid-like molecules	Glycerophospholipids	Glycerophosphocholines	Food related	1.58183	8.37e-06	6.98e-05	LBW
HMDB0011215	PC(P-16:0/20:0) Esi+	Organic compounds	Lipids and lipid-like molecules	Glycerophospholipids	Glycerophosphocholines	Food related	1.78525	1.47e-08	1.03e-06	HBW
HMDB0011216	PC(P-16:0/20:1(11Z)) Esi+	Organic compounds	Lipids and lipid-like molecules	Glycerophospholipids	Glycerophosphocholines	Food related	1.00155	0.0118736	0.0347256	HBW
HMDB0011218	PC(P-16:0/20:3(5Z,8Z,11Z)) Esi+	Organic compounds	Lipids and lipid-like molecules	Glycerophospholipids	Glycerophosphocholines	Food related	1.13868	0.00473725	0.015995	HBW
HMDB0011222	PC(P-16:0/20:5(5Z,8Z,11Z,14Z,17Z)) Esi+	Organic compounds	Lipids and lipid-like molecules	Glycerophospholipids	Glycerophosphocholines	Food related	1.03369	1.94e-07	3.25e-06	LBW
HMDB0011226	PC(P-16:0/22:4(7Z,10Z,13Z,16Z)) Esi+	Organic compounds	Lipids and lipid-like molecules	Glycerophospholipids	Glycerophosphocholines	Food related	1.2641	0.00319937	0.0115357	LBW
HMDB0011229	PC(P-16:0/22:6(4Z,7Z,10Z,13Z,16Z,19Z)) Esi+	Organic compounds	Lipids and lipid-like molecules	Glycerophospholipids	Glycerophosphocholines	Food related	1.28736	0.0028921	0.0106385	LBW
HMDB0011251	PC(P-18:0/20:3(5Z,8Z,11Z)) Esi+	Organic compounds	Lipids and lipid-like molecules	Glycerophospholipids	Glycerophosphocholines	Food related	1.13112	0.00473706	0.015995	HBW
HMDB0011252	PC(P-18:0/20:3(8Z,11Z,14Z)) Esi+	Organic compounds	Lipids and lipid-like molecules	Glycerophospholipids	Glycerophosphocholines	Food related	1.15294	0.00379598	0.0133778	HBW
HMDB0011259	PC(P-18:0/22:4(7Z,10Z,13Z,16Z)) Esi+	Organic compounds	Lipids and lipid-like molecules	Glycerophospholipids	Glycerophosphocholines	Food related	1.21208	0.000305347	0.00147607	HBW
HMDB0011293	PC(P-18:1(11Z)/22:5(4Z,7Z,10Z,13Z,16Z)) Esi+	Organic compounds	Lipids and lipid-like molecules	Glycerophospholipids	Glycerophosphocholines	Food related	1.27412	0.00087901	0.00381079	LBW
HMDB0011295	PC(P-18:1(11Z)/22:6(4Z,7Z,10Z,13Z,16Z,19Z)) Esi+	Organic compounds	Lipids and lipid-like molecules	Glycerophospholipids	Glycerophosphocholines	Food related	1.52648	3.56e-05	0.000233681	HBW
HMDB0000520	5a-Cholestane-3a,7a,12a,25-tetrol Esi-	Organic compounds	Lipids and lipid-like molecules	Glycerophospholipids	Glycerophosphoethanolamines	Food related	1.84352	8.71e-10	1.36e-07	LBW
HMDB0008823	PE(14:0/15:0) Esi-	Organic compounds	Lipids and lipid-like molecules	Glycerophospholipids	Glycerophosphoethanolamines	Host; Microbiota; Food related; Drug related	1.54217	1.6e-05	0.000116261	LBW
HMDB0008835	PE(14:0/20:2(11Z,14Z)) Esi-	Organic compounds	Lipids and lipid-like molecules	Glycerophospholipids	Glycerophosphoethanolamines	Host; Microbiota; Food related; Drug related	1.62248	2.23e-06	2.36e-05	HBW
HMDB0008865	PE(14:1(9Z)/18:4(6Z,9Z,12Z,15Z)) Esi-	Organic compounds	Lipids and lipid-like molecules	Glycerophospholipids	Glycerophosphoethanolamines	Host; Microbiota; Food related; Drug related	1.05194	0.00430254	0.0148516	HBW
HMDB0008873	PE(14:1(9Z)/20:5(5Z,8Z,11Z,14Z,17Z)) Esi+	Organic compounds	Lipids and lipid-like molecules	Glycerophospholipids	Glycerophosphoethanolamines	Host; Microbiota; Food related; Drug related	1.08782	0.0163559	0.0458764	LBW
HMDB0008895	PE(15:0/18:2(9Z,12Z)) Esi-	Organic compounds	Lipids and lipid-like molecules	Glycerophospholipids	Glycerophosphoethanolamines	Host; Microbiota; Food related; Drug related	1.39628	0.000379055	0.00179661	HBW
HMDB0008908	PE(15:0/22:1(13Z)) Esi-	Organic compounds	Lipids and lipid-like molecules	Glycerophospholipids	Glycerophosphoethanolamines	Host; Microbiota; Food related; Drug related	1.23662	0.00190845	0.00744638	LBW
HMDB0008909	PE(15:0/22:2(13Z,16Z)) Esi-	Organic compounds	Lipids and lipid-like molecules	Glycerophospholipids	Glycerophosphoethanolamines	Host; Microbiota; Food related; Drug related	1.2973	4.75e-06	4.65e-05	LBW
HMDB0009009	PE(18:0/22:4(7Z,10Z,13Z,16Z)) Esi-	Organic compounds	Lipids and lipid-like molecules	Glycerophospholipids	Glycerophosphoethanolamines	Host; Microbiota; Food related	1.96907	5.8e-11	1.15e-08	LBW
HMDB0009010	PE(18:0/22:5(4Z,7Z,10Z,13Z,16Z)) Esi-	Organic compounds	Lipids and lipid-like molecules	Glycerophospholipids	Glycerophosphoethanolamines	Host; Microbiota; Food related	1.11377	0.00473091	0.015995	HBW
HMDB0009043	PE(18:1(11Z)/22:5(4Z,7Z,10Z,13Z,16Z)) Esi-	Organic compounds	Lipids and lipid-like molecules	Glycerophospholipids	Glycerophosphoethanolamines	Host; Microbiota; Food related; Drug related	1.80575	5.28e-07	6.67e-06	HBW
HMDB0009309	PE(20:2(11Z,14Z)/22:6(4Z,7Z,10Z,13Z,16Z,19Z)) Esi+	Organic compounds	Lipids and lipid-like molecules	Glycerophospholipids	Glycerophosphoethanolamines	Host; Microbiota; Food related; Drug related	1.41088	0.000168761	0.000888537	HBW
HMDB0009540	PE(22:1(13Z)/22:6(4Z,7Z,10Z,13Z,16Z,19Z)) Esi-	Organic compounds	Lipids and lipid-like molecules	Glycerophospholipids	Glycerophosphoethanolamines	Host; Microbiota; Food related; Drug related	1.55788	2.29e-05	0.000157407	LBW
HMDB0011129	LysoPE(0:0/18:0) Esi-	Organic compounds	Lipids and lipid-like molecules	Glycerophospholipids	Glycerophosphoethanolamines	Microbiota; Food related	1.11329	0.00609865	0.0198592	HBW
HMDB0011129	LysoPE(0:0/18:0) Esi+	Organic compounds	Lipids and lipid-like molecules	Glycerophospholipids	Glycerophosphoethanolamines	Microbiota; Food related	1.08669	0.0026113	0.00978676	HBW
HMDB0011392	PE(P-18:0/22:5(4Z,7Z,10Z,13Z,16Z)) Esi-	Organic compounds	Lipids and lipid-like molecules	Glycerophospholipids	Glycerophosphoethanolamines	Food related	1.32029	0.000547896	0.00249027	HBW
HMDB0011420	PE(P-18:1(11Z)/20:5(5Z,8Z,11Z,14Z,17Z)) Esi+	Organic compounds	Lipids and lipid-like molecules	Glycerophospholipids	Glycerophosphoethanolamines	Host; Food related	1.63993	1.17e-05	8.89e-05	HBW
HMDB0011475	LysoPE(0:0/18:1(11Z)) Esi-	Organic compounds	Lipids and lipid-like molecules	Glycerophospholipids	Glycerophosphoethanolamines	Food related	1.09801	0.000961241	0.00413447	HBW
HMDB0011480	LysoPE(0:0/18:4(6Z,9Z,12Z,15Z)) Esi+	Organic compounds	Lipids and lipid-like molecules	Glycerophospholipids	Glycerophosphoethanolamines	Food related	1.08722	0.00825834	0.0256678	LBW
HMDB0011481	LysoPE(0:0/20:0) Esi-	Organic compounds	Lipids and lipid-like molecules	Glycerophospholipids	Glycerophosphoethanolamines	Food related	1.72494	2.9e-11	7.93e-09	HBW
HMDB0011481	LysoPE(0:0/20:0) Esi+	Organic compounds	Lipids and lipid-like molecules	Glycerophospholipids	Glycerophosphoethanolamines	Food related	1.082	0.00390181	0.0136407	LBW
HMDB0011482	LysoPE(0:0/20:1(11Z)) Esi-	Organic compounds	Lipids and lipid-like molecules	Glycerophospholipids	Glycerophosphoethanolamines	Food related	1.1487	0.00453157	0.0155196	HBW
HMDB0011482	LysoPE(0:0/20:1(11Z)) Esi+	Organic compounds	Lipids and lipid-like molecules	Glycerophospholipids	Glycerophosphoethanolamines	Food related	1.84575	1.94e-09	1.93e-07	LBW
HMDB0011483	LysoPE(0:0/20:2(11Z,14Z)) Esi-	Organic compounds	Lipids and lipid-like molecules	Glycerophospholipids	Glycerophosphoethanolamines	Food related	1.55133	0.000105465	0.000577548	HBW
HMDB0011484	LysoPE(0:0/20:3(11Z,14Z,17Z)) Esi-	Organic compounds	Lipids and lipid-like molecules	Glycerophospholipids	Glycerophosphoethanolamines	Food related	1.1113	0.00572577	0.0187568	HBW
HMDB0011484	LysoPE(0:0/20:3(11Z,14Z,17Z)) Esi+	Organic compounds	Lipids and lipid-like molecules	Glycerophospholipids	Glycerophosphoethanolamines	Food related	1.21243	0.00173007	0.0068731	LBW
HMDB0011487	LysoPE(0:0/20:4(5Z,8Z,11Z,14Z)) Esi-	Organic compounds	Lipids and lipid-like molecules	Glycerophospholipids	Glycerophosphoethanolamines	Food related	1.48904	0.00316295	0.0114802	HBW
HMDB0011489	LysoPE(0:0/20:5(5Z,8Z,11Z,14Z,17Z)) Esi-	Organic compounds	Lipids and lipid-like molecules	Glycerophospholipids	Glycerophosphoethanolamines	Food related	1.11703	0.00902653	0.0276232	HBW
HMDB0011491	LysoPE(0:0/22:1(13Z)) Esi-	Organic compounds	Lipids and lipid-like molecules	Glycerophospholipids	Glycerophosphoethanolamines	Food related	1.19324	0.00235497	0.0090274	HBW
HMDB0011493	LysoPE(0:0/22:4(7Z,10Z,13Z,16Z)) Esi-	Organic compounds	Lipids and lipid-like molecules	Glycerophospholipids	Glycerophosphoethanolamines	Food related	1.32715	7.87e-08	1.96e-06	LBW
HMDB0010570	PG(16:0/16:0) Esi-	Organic compounds	Lipids and lipid-like molecules	Glycerophospholipids	Glycerophosphoglycerols	Microbiota; Food related	1.9838	4.51e-07	5.87e-06	LBW
HMDB0010599	PG(16:1(9Z)/22:6(4Z,7Z,10Z,13Z,16Z,19Z)) Esi-	Organic compounds	Lipids and lipid-like molecules	Glycerophospholipids	Glycerophosphoglycerols	Food related	2.04438	2.72e-07	4.04e-06	HBW
HMDB0010605	PG(18:0/18:2(9Z,12Z)) Esi-	Organic compounds	Lipids and lipid-like molecules	Glycerophospholipids	Glycerophosphoglycerols	Food related	1.21956	0.00105777	0.00451854	HBW
HMDB0010036	PIP2(16:0/18:1(11Z)) Esi+	Organic compounds	Lipids and lipid-like molecules	Glycerophospholipids	Glycerophosphoinositol phosphates	Food related	1.87558	6.61e-05	0.000389044	HBW
HMDB0009793	PI(16:0/22:4(10Z,13Z,16Z,19Z)) Esi-	Organic compounds	Lipids and lipid-like molecules	Glycerophospholipids	Glycerophosphoinositols	Food related	1.01672	0.0139456	0.0399359	LBW
HMDB0009914	PI(22:4(7Z,10Z,13Z,16Z)/16:0) Esi-	Organic compounds	Lipids and lipid-like molecules	Glycerophospholipids	Glycerophosphoinositols	Food related	1.34902	5.61e-05	0.000335955	LBW
HMDB0002358	Carnosic acid Esi+	Organic compounds	Lipids and lipid-like molecules	Prenol lipids	Diterpenoids	Food related	1.57873	1.36e-05	0.000100094	HBW
HMDB0003559	Gibberellin A3 Esi-	Organic compounds	Lipids and lipid-like molecules	Prenol lipids	Diterpenoids	Food related; Drug related	1.72193	6.06e-08	1.96e-06	LBW
HMDB0029656	Erinacine E Esi-	Organic compounds	Lipids and lipid-like molecules	Prenol lipids	Diterpenoids	Food related	1.21513	0.0039749	0.0138299	LBW
HMDB0030363	Cavipetin A Esi+	Organic compounds	Lipids and lipid-like molecules	Prenol lipids	Diterpenoids	Food related	1.41001	3.95e-06	3.92e-05	HBW
HMDB0031896	Erinacine D Esi-	Organic compounds	Lipids and lipid-like molecules	Prenol lipids	Diterpenoids	Food related	1.58723	1.01e-07	1.96e-06	HBW
HMDB0032257	Ethyl abietate Esi+	Organic compounds	Lipids and lipid-like molecules	Prenol lipids	Diterpenoids	Food related	1.46654	0.000207408	0.00105638	HBW
HMDB0034712	Prexanthoperol Esi+	Organic compounds	Lipids and lipid-like molecules	Prenol lipids	Diterpenoids	Food related	1.56161	7.63e-06	6.87e-05	LBW
HMDB0035045	Gibberellin A39 Esi-	Organic compounds	Lipids and lipid-like molecules	Prenol lipids	Diterpenoids	Food related	1.26598	0.000577159	0.00261096	LBW
HMDB0035379	Sterebin E Esi-	Organic compounds	Lipids and lipid-like molecules	Prenol lipids	Diterpenoids	Food related	1.88847	1.94e-09	1.93e-07	LBW
HMDB0035386	(24E)-3alpha-Acetoxy-15alpha-hydroxy-23-oxo-7,9(11),24-lanostatrien-26-oic acid Esi-	Organic compounds	Lipids and lipid-like molecules	Prenol lipids	Diterpenoids	Food related	1.66771	9.99e-08	1.96e-06	HBW
HMDB0035386	(24E)-3alpha-Acetoxy-15alpha-hydroxy-23-oxo-7,9(11),24-lanostatrien-26-oic acid Esi+	Organic compounds	Lipids and lipid-like molecules	Prenol lipids	Diterpenoids	Food related	1.39374	7.53e-05	0.000428295	LBW
HMDB0035508	Annoglabasin F Esi+	Organic compounds	Lipids and lipid-like molecules	Prenol lipids	Diterpenoids	Food related	1.6957	3.93e-07	5.2e-06	LBW
HMDB0036010	Cinnzeylanol Esi-	Organic compounds	Lipids and lipid-like molecules	Prenol lipids	Diterpenoids	Food related	1.16182	0.0039291	0.0137142	HBW
HMDB0036368	(R)-3,4-Dihydro-2-methyl-2-(4,8,12-trimethyl-3,7,11-tridecatrienyl)-2H-1-benzopyran-6-ol Esi-	Organic compounds	Lipids and lipid-like molecules	Prenol lipids	Diterpenoids	Food related; Drug related	1.54894	9.54e-08	1.96e-06	HBW
HMDB0036368	(R)-3,4-Dihydro-2-methyl-2-(4,8,12-trimethyl-3,7,11-tridecatrienyl)-2H-1-benzopyran-6-ol Esi+	Organic compounds	Lipids and lipid-like molecules	Prenol lipids	Diterpenoids	Food related; Drug related	1.39488	4.19e-07	5.5e-06	HBW
HMDB0036835	Sagittariol Esi-	Organic compounds	Lipids and lipid-like molecules	Prenol lipids	Diterpenoids	Food related	1.3956	7.2e-06	6.71e-05	LBW
HMDB0039121	Crocin 3 Esi-	Organic compounds	Lipids and lipid-like molecules	Prenol lipids	Diterpenoids	Food related	1.3763	0.000379055	0.00179661	HBW
HMDB0030463	Hyperforin Esi+	Organic compounds	Lipids and lipid-like molecules	Prenol lipids	Monoterpenoids	Food related; Drug related	1.5812	8.93e-06	7.22e-05	LBW
HMDB0032116	Helinorbisabone Esi+	Organic compounds	Lipids and lipid-like molecules	Prenol lipids	Monoterpenoids	Food related	1.22826	0.00250968	0.0095161	HBW
HMDB0032238	(+/-)-trans- and cis-4,8-Dimethyl-3,7-nonadien-2-ol Esi-	Organic compounds	Lipids and lipid-like molecules	Prenol lipids	Monoterpenoids	Food related	1.20866	0.00126399	0.00528073	LBW
HMDB0032369	L-Menthyl acetoacetate Esi+	Organic compounds	Lipids and lipid-like molecules	Prenol lipids	Monoterpenoids	Food related	1.64148	1.01e-07	1.96e-06	LBW
HMDB0033197	2,2,4,4-Tetramethyl-6-(1-oxobutyl)-1,3,5-cyclohexanetrione Esi+	Organic compounds	Lipids and lipid-like molecules	Prenol lipids	Monoterpenoids	Food related	1.19317	0.000709377	0.00311869	HBW
HMDB0033632	Furohyperforin Esi+	Organic compounds	Lipids and lipid-like molecules	Prenol lipids	Monoterpenoids	Food related	1.03863	0.0118865	0.0347256	HBW
HMDB0035899	Pyrohyperforin Esi-	Organic compounds	Lipids and lipid-like molecules	Prenol lipids	Monoterpenoids	Food related	1.21897	9.23e-07	1.09e-05	LBW
HMDB0037216	Linalyl phenylacetate Esi+	Organic compounds	Lipids and lipid-like molecules	Prenol lipids	Monoterpenoids	Food related	1.52794	7.39e-06	6.72e-05	HBW
HMDB0038387	33-Deoxy-33-hydroperoxyfurohyperforin Esi+	Organic compounds	Lipids and lipid-like molecules	Prenol lipids	Monoterpenoids	Food related	1.33195	0.00297496	0.0109249	HBW
HMDB0039138	Hericenone C Esi-	Organic compounds	Lipids and lipid-like molecules	Prenol lipids	Monoterpenoids	Food related	1.75993	9.9e-08	1.96e-06	LBW
HMDB0040635	Piperochromenoic acid Esi+	Organic compounds	Lipids and lipid-like molecules	Prenol lipids	Monoterpenoids	Food related	1.04991	0.000152484	0.000810648	LBW
HMDB0040902	(E)-9-(3-Furanyl)-2,6-dimethyl-2,6-nonadien-4-one Esi+	Organic compounds	Lipids and lipid-like molecules	Prenol lipids	Monoterpenoids	Food related	1.31604	9.7e-08	1.96e-06	HBW
HMDB0003598	Retinyl ester Esi-	Organic compounds	Lipids and lipid-like molecules	Prenol lipids	Retinoids	Host; Food related	1.37889	8.69e-05	0.000483313	LBW
HMDB0035150	2'-Apo-beta-carotenal Esi-	Organic compounds	Lipids and lipid-like molecules	Prenol lipids	Sesquaterpenoids	Food related	1.09223	0.00628479	0.0202541	HBW
HMDB0029704	1-(2,6,6-Trimethyl-2-cyclohexen-1-yl)-1,6-heptadien-3-one Esi+	Organic compounds	Lipids and lipid-like molecules	Prenol lipids	Sesquiterpenoids	Food related	1.61027	0.000185826	0.000964441	LBW
HMDB0030053	Neogrifolin Esi-	Organic compounds	Lipids and lipid-like molecules	Prenol lipids	Sesquiterpenoids	Food related	1.05615	0.00825834	0.0256678	LBW
HMDB0030891	(2E,6E)-1-Hydroxy-2,6,10-farnesatrien-9-one Esi+	Organic compounds	Lipids and lipid-like molecules	Prenol lipids	Sesquiterpenoids	Food related	1.60054	1.08e-06	1.27e-05	HBW
HMDB0031737	delta-Methylionone Esi+	Organic compounds	Lipids and lipid-like molecules	Prenol lipids	Sesquiterpenoids	Food related	1.57254	2.35e-05	0.0001607	HBW
HMDB0032003	Eremopetasin sulfoxide Esi+	Organic compounds	Lipids and lipid-like molecules	Prenol lipids	Sesquiterpenoids	Food related	1.22239	0.0150089	0.0428157	HBW
HMDB0032502	Santalyl phenylacetate Esi+	Organic compounds	Lipids and lipid-like molecules	Prenol lipids	Sesquiterpenoids	Microbiota; Food related	1.28723	0.00171488	0.00686267	HBW
HMDB0033235	8,12-Epoxy-4(15),7,11-eudesmatrien-1-one Esi+	Organic compounds	Lipids and lipid-like molecules	Prenol lipids	Sesquiterpenoids	Food related	1.25446	0.0018089	0.007133	LBW
HMDB0035068	Melleolide M Esi-	Organic compounds	Lipids and lipid-like molecules	Prenol lipids	Sesquiterpenoids	Food related	2.0261	2.16e-07	3.43e-06	LBW
HMDB0035396	T2 Triol Esi+	Organic compounds	Lipids and lipid-like molecules	Prenol lipids	Sesquiterpenoids	Food related	1.59755	2.06e-05	0.000143027	HBW
HMDB0035689	Melleolide Esi-	Organic compounds	Lipids and lipid-like molecules	Prenol lipids	Sesquiterpenoids	Food related	1.72243	5.58e-06	5.4e-05	HBW
HMDB0035918	7(14)-Bisabolene-2,3,10,11-tetrol Esi+	Organic compounds	Lipids and lipid-like molecules	Prenol lipids	Sesquiterpenoids	Food related	1.21775	0.000139554	0.000749205	HBW
HMDB0036601	3'-Hydroxy-T2 Toxin Esi-	Organic compounds	Lipids and lipid-like molecules	Prenol lipids	Sesquiterpenoids	Food related	1.41563	4.34e-05	0.000270387	LBW
HMDB0037040	Armillaric acid Esi+	Organic compounds	Lipids and lipid-like molecules	Prenol lipids	Sesquiterpenoids	Food related	1.53595	5.46e-06	5.3e-05	LBW
HMDB0037392	4(15)-Copaen-11-ol Esi+	Organic compounds	Lipids and lipid-like molecules	Prenol lipids	Sesquiterpenoids	Food related	1.328	6.99e-05	0.000405147	HBW
HMDB0038189	Carindone Esi-	Organic compounds	Lipids and lipid-like molecules	Prenol lipids	Sesquiterpenoids	Food related	1.06984	0.0138695	0.0398224	HBW
HMDB0038189	Carindone Esi+	Organic compounds	Lipids and lipid-like molecules	Prenol lipids	Sesquiterpenoids	Food related	1.48487	9.65e-06	7.59e-05	LBW
HMDB0038503	Bisacurone epoxide Esi-	Organic compounds	Lipids and lipid-like molecules	Prenol lipids	Sesquiterpenoids	Food related	1.4022	3.39e-07	4.61e-06	LBW
HMDB0038743	Armillatin Esi-	Organic compounds	Lipids and lipid-like molecules	Prenol lipids	Sesquiterpenoids	Food related	2.27831	9.99e-08	1.96e-06	HBW
HMDB0039376	Methyl dihydrophaseate Esi+	Organic compounds	Lipids and lipid-like molecules	Prenol lipids	Sesquiterpenoids	Food related	1.87927	1.31e-09	1.68e-07	HBW
HMDB0040778	Eremopetasidione Esi-	Organic compounds	Lipids and lipid-like molecules	Prenol lipids	Sesquiterpenoids	Food related	1.09133	5.51e-05	0.000333862	LBW
HMDB0041368	24-Acetyl- 25-cinnamoylvulgaroside Esi-	Organic compounds	Lipids and lipid-like molecules	Prenol lipids	Sesterterpenoids	Food related	1.49085	0.000288193	0.00141707	LBW
HMDB0029622	Isopetasoside Esi-	Organic compounds	Lipids and lipid-like molecules	Prenol lipids	Terpene glycosides	Food related	1.61033	4.15e-05	0.000262233	HBW
HMDB0030045	Isohumulinone A Esi-	Organic compounds	Lipids and lipid-like molecules	Prenol lipids	Terpene glycosides	Food related	1.83964	2.88e-06	2.99e-05	LBW
HMDB0030737	Capsianoside V Esi+	Organic compounds	Lipids and lipid-like molecules	Prenol lipids	Terpene glycosides	Food related	2.21163	1.01e-07	1.96e-06	HBW
HMDB0032839	Citronellyl beta-sophoroside Esi-	Organic compounds	Lipids and lipid-like molecules	Prenol lipids	Terpene glycosides	Food related	1.08714	0.0163559	0.0458764	LBW
HMDB0032839	Citronellyl beta-sophoroside Esi+	Organic compounds	Lipids and lipid-like molecules	Prenol lipids	Terpene glycosides	Food related	1.43589	1.24e-05	9.35e-05	HBW
HMDB0034520	Gypsogenin 3-O-b-D-glucuronide Esi-	Organic compounds	Lipids and lipid-like molecules	Prenol lipids	Terpene glycosides	Food related	1.23188	0.00228624	0.00882586	HBW
HMDB0034546	Lucyoside M Esi+	Organic compounds	Lipids and lipid-like molecules	Prenol lipids	Terpene glycosides	Food related	1.5819	0.000708049	0.00311869	HBW
HMDB0034638	Phytolaccasaponin B Esi+	Organic compounds	Lipids and lipid-like molecules	Prenol lipids	Terpene glycosides	Food related	1.59112	7.66e-06	6.87e-05	LBW
HMDB0034679	Cinncassiol D2 glucoside Esi+	Organic compounds	Lipids and lipid-like molecules	Prenol lipids	Terpene glycosides	Food related	1.56307	8.75e-07	1.04e-05	LBW
HMDB0035947	Cyclopassifloside V Esi-	Organic compounds	Lipids and lipid-like molecules	Prenol lipids	Terpene glycosides	Food related	1.02779	7.53e-05	0.000428295	HBW
HMDB0036430	Momordicoside K Esi-	Organic compounds	Lipids and lipid-like molecules	Prenol lipids	Terpene glycosides	Food related	1.70546	5.71e-08	1.96e-06	LBW
HMDB0037823	Glucosyl (2E,6E,10x)-10,11-dihydroxy-2,6-farnesadienoate Esi-	Organic compounds	Lipids and lipid-like molecules	Prenol lipids	Terpene glycosides	Food related	1.47598	4.32e-05	0.000270387	HBW
HMDB0038606	Soyasaponin A1 Esi-	Organic compounds	Lipids and lipid-like molecules	Prenol lipids	Terpene glycosides	Food related	1.12692	0.00589255	0.0192167	LBW
HMDB0038611	Gibberellin A37 glucosyl ester Esi-	Organic compounds	Lipids and lipid-like molecules	Prenol lipids	Terpene glycosides	Food related	1.22136	0.0066526	0.0213764	HBW
HMDB0030501	Spirolide F Esi+	Organic compounds	Lipids and lipid-like molecules	Prenol lipids	Terpene lactones	Food related	2.02564	3.36e-07	4.61e-06	HBW
HMDB0034608	PSF-A Esi-	Organic compounds	Lipids and lipid-like molecules	Prenol lipids	Terpene lactones	Food related	1.53899	2.17e-07	3.43e-06	HBW
HMDB0034998	Bakkenolide D Esi-	Organic compounds	Lipids and lipid-like molecules	Prenol lipids	Terpene lactones	Food related	1.46694	3.56e-05	0.000233681	HBW
HMDB0036771	Laurenobiolide Esi-	Organic compounds	Lipids and lipid-like molecules	Prenol lipids	Terpene lactones	Food related	1.80986	1.31e-09	1.68e-07	LBW
HMDB0038596	2-[Octahydro-4,7-dimethyl-1-oxocyclopenta[c]pyran-3-yl]nepetalactam Esi+	Organic compounds	Lipids and lipid-like molecules	Prenol lipids	Terpene lactones	Food related	1.40033	7.73e-05	0.000438909	HBW
HMDB0040713	Scorzoside Esi-	Organic compounds	Lipids and lipid-like molecules	Prenol lipids	Terpene lactones	Food related	2.26817	1.01e-07	1.96e-06	HBW
HMDB0002193	E,e-Carotene-3,3'-dione Esi+	Organic compounds	Lipids and lipid-like molecules	Prenol lipids	Tetraterpenoids	Food related	1.98966	1.01e-07	1.96e-06	LBW
HMDB0011628	Glycyrrhetinic acid Esi+	Organic compounds	Lipids and lipid-like molecules	Prenol lipids	Triterpenoids	Food related; Drug related	1.56091	0.000491523	0.00228021	LBW
HMDB0029779	2-O-Protocatechuoylalphitolic acid Esi-	Organic compounds	Lipids and lipid-like molecules	Prenol lipids	Triterpenoids	Food related	1.28421	2.48e-05	0.000168532	LBW
HMDB0030512	Momoridcin Esi-	Organic compounds	Lipids and lipid-like molecules	Prenol lipids	Triterpenoids	Food related	1.36635	5.69e-06	5.43e-05	HBW
HMDB0031381	Methyl (7Z,9Z,9'Z)-6'-apo-y-caroten-6'-oate Esi-	Organic compounds	Lipids and lipid-like molecules	Prenol lipids	Triterpenoids	Food related	1.21459	0.000231163	0.00116735	LBW
HMDB0031675	3beta-Acetoxy-11alpha-methoxy-12-ursen-28-oic acid Esi-	Organic compounds	Lipids and lipid-like molecules	Prenol lipids	Triterpenoids	Food related	1.2487	1.89e-05	0.000132171	LBW
HMDB0031830	Ginsenoside Rg5 Esi-	Organic compounds	Lipids and lipid-like molecules	Prenol lipids	Triterpenoids	Food related	2.24916	1.01e-07	1.96e-06	LBW
HMDB0031837	3-O-trans-Feruloyleuscaphic acid Esi-	Organic compounds	Lipids and lipid-like molecules	Prenol lipids	Triterpenoids	Food related	2.22109	1.01e-07	1.96e-06	LBW
HMDB0031962	Tsugaric acid B Esi-	Organic compounds	Lipids and lipid-like molecules	Prenol lipids	Triterpenoids	Food related	1.63611	1.01e-07	1.96e-06	HBW
HMDB0031962	Tsugaric acid B Esi+	Organic compounds	Lipids and lipid-like molecules	Prenol lipids	Triterpenoids	Food related	1.81925	7.87e-08	1.96e-06	HBW
HMDB0032022	Tsugaric acid A Esi+	Organic compounds	Lipids and lipid-like molecules	Prenol lipids	Triterpenoids	Food related	1.68813	3.37e-07	4.61e-06	LBW
HMDB0032694	Quinquenoside L1 Esi-	Organic compounds	Lipids and lipid-like molecules	Prenol lipids	Triterpenoids	Food related	1.29665	0.00902653	0.0276232	HBW
HMDB0034036	Pitheduloside I Esi+	Organic compounds	Lipids and lipid-like molecules	Prenol lipids	Triterpenoids	Food related	1.62413	3.52e-08	1.96e-06	HBW
HMDB0034192	delta3,5-Deoxytigogenin Esi+	Organic compounds	Lipids and lipid-like molecules	Prenol lipids	Triterpenoids	Food related	1.17246	0.0026113	0.00978676	HBW
HMDB0034293	Asperagenin Esi+	Organic compounds	Lipids and lipid-like molecules	Prenol lipids	Triterpenoids	Food related	1.98399	1.01e-07	1.96e-06	LBW
HMDB0034374	19-Methoxypomolic acid 3-arabinoside Esi+	Organic compounds	Lipids and lipid-like molecules	Prenol lipids	Triterpenoids	Food related	1.03607	0.000913102	0.00393516	HBW
HMDB0034500	Protobassic acid Esi+	Organic compounds	Lipids and lipid-like molecules	Prenol lipids	Triterpenoids	Food related	1.92471	1.01e-07	1.96e-06	HBW
HMDB0034503	2,3,23-Triacetylsericic acid Esi+	Organic compounds	Lipids and lipid-like molecules	Prenol lipids	Triterpenoids	Food related	1.4019	1.02e-07	1.96e-06	LBW
HMDB0034512	Liquoric acid Esi-	Organic compounds	Lipids and lipid-like molecules	Prenol lipids	Triterpenoids	Food related	1.57147	6.54e-07	8.08e-06	HBW
HMDB0034525	Barringtogenol C Esi-	Organic compounds	Lipids and lipid-like molecules	Prenol lipids	Triterpenoids	Food related	1.00004	0.00129167	0.00536559	HBW
HMDB0034529	16-Acetylpriverogenin A Esi+	Organic compounds	Lipids and lipid-like molecules	Prenol lipids	Triterpenoids	Food related	1.51123	0.0023785	0.00910162	LBW
HMDB0034532	Camelliagenin C Esi+	Organic compounds	Lipids and lipid-like molecules	Prenol lipids	Triterpenoids	Food related	2.18277	1.01e-07	1.96e-06	HBW
HMDB0034551	Medicagenic acid Esi-	Organic compounds	Lipids and lipid-like molecules	Prenol lipids	Triterpenoids	Food related	1.19148	4.15e-05	0.000262233	LBW
HMDB0034648	Soyasapogenol B Esi-	Organic compounds	Lipids and lipid-like molecules	Prenol lipids	Triterpenoids	Food related	1.68848	2.68e-06	2.8e-05	LBW
HMDB0034840	Faradiol laurate Esi-	Organic compounds	Lipids and lipid-like molecules	Prenol lipids	Triterpenoids	Food related	1.25888	7.96e-06	6.91e-05	LBW
HMDB0034840	Faradiol laurate Esi+	Organic compounds	Lipids and lipid-like molecules	Prenol lipids	Triterpenoids	Food related	1.26865	0.000548202	0.00249027	HBW
HMDB0035266	Avenestergenin B2 Esi+	Organic compounds	Lipids and lipid-like molecules	Prenol lipids	Triterpenoids	Food related	1.50892	8.41e-06	6.98e-05	LBW
HMDB0035270	Methyl 3-oxo-12-oleanen-28-oate Esi+	Organic compounds	Lipids and lipid-like molecules	Prenol lipids	Triterpenoids	Food related	1.86109	1e-07	1.96e-06	LBW
HMDB0035310	Ganoderic acid I Esi-	Organic compounds	Lipids and lipid-like molecules	Prenol lipids	Triterpenoids	Food related	1.7637	9.99e-08	1.96e-06	HBW
HMDB0035388	(24E)-3alpha,15alpha-Diacetoxy-23-oxo-7,9(11),24-lanostatrien-26-oic acid Esi-	Organic compounds	Lipids and lipid-like molecules	Prenol lipids	Triterpenoids	Food related	1.47313	0.000175979	0.000917695	HBW
HMDB0035506	Schidigeragenin B Esi-	Organic compounds	Lipids and lipid-like molecules	Prenol lipids	Triterpenoids	Food related	1.63308	9.54e-06	7.59e-05	LBW
HMDB0035988	Ganoderic acid F Esi-	Organic compounds	Lipids and lipid-like molecules	Prenol lipids	Triterpenoids	Food related	1.41157	0.000670947	0.00300414	HBW
HMDB0036435	Lucidenic acid D2 Esi-	Organic compounds	Lipids and lipid-like molecules	Prenol lipids	Triterpenoids	Food related	1.15016	8.69e-08	1.96e-06	HBW
HMDB0036435	Lucidenic acid D2 Esi+	Organic compounds	Lipids and lipid-like molecules	Prenol lipids	Triterpenoids	Food related	1.41899	7.88e-06	6.87e-05	LBW
HMDB0036438	Fasciculic acid B Esi-	Organic compounds	Lipids and lipid-like molecules	Prenol lipids	Triterpenoids	Food related	1.00044	0.00128654	0.00536469	HBW
HMDB0036884	7',8'-Dihydro-8'-hydroxycitraniaxanthin Esi-	Organic compounds	Lipids and lipid-like molecules	Prenol lipids	Triterpenoids	Food related	1.74553	9.45e-08	1.96e-06	LBW
HMDB0036911	Anhydroamarouciaxanthin B Esi+	Organic compounds	Lipids and lipid-like molecules	Prenol lipids	Triterpenoids	Food related	1.067	4.82e-05	0.000297109	HBW
HMDB0037102	Debenzoylzucchini factor B Esi+	Organic compounds	Lipids and lipid-like molecules	Prenol lipids	Triterpenoids	Food related	1.60463	8.98e-06	7.24e-05	LBW
HMDB0037778	Ganoderiol I Esi+	Organic compounds	Lipids and lipid-like molecules	Prenol lipids	Triterpenoids	Food related	1.43604	0.0010688	0.00454344	HBW
HMDB0038244	Panaxatriol Esi+	Organic compounds	Lipids and lipid-like molecules	Prenol lipids	Triterpenoids	Food related	1.10158	0.000605931	0.00273545	HBW
HMDB0038337	Helianyl octanoate Esi-	Organic compounds	Lipids and lipid-like molecules	Prenol lipids	Triterpenoids	Food related	1.14638	0.000165865	0.000876737	LBW
HMDB0038745	Glyuranolide Esi-	Organic compounds	Lipids and lipid-like molecules	Prenol lipids	Triterpenoids	Food related	1.33506	0.00153904	0.00623895	LBW
HMDB0039024	5,8-Epoxy-5,8-dihydro-3-hydroxy-8'-apo-b,y-carotenal Esi-	Organic compounds	Lipids and lipid-like molecules	Prenol lipids	Triterpenoids	Food related	1.01873	0.00011533	0.000625302	LBW
HMDB0040659	Hoduloside VII Esi-	Organic compounds	Lipids and lipid-like molecules	Prenol lipids	Triterpenoids	Food related	1.17281	0.000429286	0.00200855	HBW
HMDB0035867	11,13-Dihydrotaraxinic acid glucosyl ester Esi-	Organic compounds	Lipids and lipid-like molecules	Saccharolipids		Food related	1.14615	0.00129167	0.00536559	LBW
HMDB0011774	Cer(d18:1/18:1(11Z)) Esi-	Organic compounds	Lipids and lipid-like molecules	Sphingolipids	Ceramides	Food related	1.35554	7.53e-05	0.000428295	HBW
HMDB0011774	Cer(d18:1/18:1(11Z)) Esi+	Organic compounds	Lipids and lipid-like molecules	Sphingolipids	Ceramides	Food related	1.21792	0.00628479	0.0202541	HBW
HMDB0040132	N-(2R-Hydroxyhexadecanoyl)-2S-amino-9-methyl-4E,8E-octadecadiene-1,3R-diol Esi-	Organic compounds	Lipids and lipid-like molecules	Sphingolipids	Ceramides	Food related	1.57351	1.89e-05	0.000132171	LBW
HMDB0032677	Soyacerebroside I Esi-	Organic compounds	Lipids and lipid-like molecules	Sphingolipids	Glycosphingolipids	Food related	1.14193	0.000618171	0.00277922	HBW
HMDB0033621	Araliacerebroside Esi-	Organic compounds	Lipids and lipid-like molecules	Sphingolipids	Glycosphingolipids	Food related	1.60571	1.24e-05	9.35e-05	LBW
HMDB0002726	Guggulsterone Esi-	Organic compounds	Lipids and lipid-like molecules	Steroids and steroid derivatives	Androstane steroids	Food related	1.73038	1.01e-07	1.96e-06	HBW
HMDB0004631	Formebolone Esi+	Organic compounds	Lipids and lipid-like molecules	Steroids and steroid derivatives	Androstane steroids	Food related; Drug related	1.37964	0.000513587	0.00237752	HBW
HMDB0000328	12-Ketodeoxycholic acid Esi+	Organic compounds	Lipids and lipid-like molecules	Steroids and steroid derivatives	Bile acids, alcohols and derivatives	Food related	1.32478	0.00046819	0.00218589	HBW
HMDB0000922	Taurallocholic acid Esi-	Organic compounds	Lipids and lipid-like molecules	Steroids and steroid derivatives	Bile acids, alcohols and derivatives	Food related	1.85723	6.06e-06	5.75e-05	LBW
HMDB0002195	Varanic acid Esi+	Organic compounds	Lipids and lipid-like molecules	Steroids and steroid derivatives	Bile acids, alcohols and derivatives	Food related	1.62433	2.9e-05	0.000193372	HBW
HMDB0002429	(3a,5b)-24-oxo-24-[(2-sulfoethyl)amino]cholan-3-yl-b-D-Glucopyranosiduronic acid Esi-	Organic compounds	Lipids and lipid-like molecules	Steroids and steroid derivatives	Bile acids, alcohols and derivatives	Food related	1.19991	6.98e-05	0.000405147	HBW
HMDB0034392	Perulactone Esi-	Organic compounds	Lipids and lipid-like molecules	Steroids and steroid derivatives	Bile acids, alcohols and derivatives	Food related	1.14109	0.000219871	0.00111466	HBW
HMDB0001203	4a-Formyl-5a-cholesta-8,24-dien-3b-ol Esi+	Organic compounds	Lipids and lipid-like molecules	Steroids and steroid derivatives	Cholestane steroids	Food related	1.00315	0.00319937	0.0115357	LBW
HMDB0036298	Cyclopassifloic acid E Esi+	Organic compounds	Lipids and lipid-like molecules	Steroids and steroid derivatives	Cycloartanols and derivatives	Food related	1.17169	0.00640502	0.0206111	HBW
HMDB0032690	(3beta,5alpha,9alpha,14alpha,22E,24R)-3,5,9,14-Tetrahydroxyergosta-7,22-dien-6-one Esi+	Organic compounds	Lipids and lipid-like molecules	Steroids and steroid derivatives	Ergostane steroids	Food related	1.18278	1.36e-05	0.000100094	HBW
HMDB0039148	Ganodosterone Esi+	Organic compounds	Lipids and lipid-like molecules	Steroids and steroid derivatives	Ergostane steroids	Food related	1.1101	0.00117204	0.00492482	HBW
HMDB0000332	18-Oxocortisol Esi+	Organic compounds	Lipids and lipid-like molecules	Steroids and steroid derivatives	Hydroxysteroids	Food related	1.4562	0.00153904	0.00623895	HBW
HMDB0000903	Tetrahydrocortisone Esi+	Organic compounds	Lipids and lipid-like molecules	Steroids and steroid derivatives	Hydroxysteroids	Food related	1.14462	0.0163559	0.0458764	LBW
HMDB0034526	Bassic acid Esi+	Organic compounds	Lipids and lipid-like molecules	Steroids and steroid derivatives	Hydroxysteroids	Food related	1.426	6.35e-05	0.000378818	LBW
HMDB0014565	Spironolactone Esi-	Organic compounds	Lipids and lipid-like molecules	Steroids and steroid derivatives	Steroid lactones	Food related; Drug related; Environment	1.27208	2.17e-07	3.43e-06	LBW
HMDB0030623	Bipindogulomethyloside Esi-	Organic compounds	Lipids and lipid-like molecules	Steroids and steroid derivatives	Steroid lactones	Food related	1.92718	2.9e-11	7.93e-09	LBW
HMDB0033899	Ixocarpanolide Esi-	Organic compounds	Lipids and lipid-like molecules	Steroids and steroid derivatives	Steroid lactones	Food related	1.3576	0.00667749	0.0213928	LBW
HMDB0035860	Terretonin Esi+	Organic compounds	Lipids and lipid-like molecules	Steroids and steroid derivatives	Steroid lactones	Microbiota; Food related	1.36689	4.13e-05	0.000262233	HBW
HMDB0041137	Corchorosol A Esi-	Organic compounds	Lipids and lipid-like molecules	Steroids and steroid derivatives	Steroid lactones	Food related	1.90054	9.92e-08	1.96e-06	LBW
HMDB0038836	Solanocardinol Esi+	Organic compounds	Lipids and lipid-like molecules	Steroids and steroid derivatives	Steroidal alkaloids	Food related	1.32909	0.00137922	0.00568713	HBW
HMDB0002577	Cholic acid glucuronide Esi+	Organic compounds	Lipids and lipid-like molecules	Steroids and steroid derivatives	Steroidal glycosides	Food related	2.23847	2.9e-11	7.93e-09	HBW
HMDB0010320	Cortolone-3-glucuronide Esi-	Organic compounds	Lipids and lipid-like molecules	Steroids and steroid derivatives	Steroidal glycosides	Food related	1.67832	3.95e-06	3.92e-05	HBW
HMDB0029315	Asparagoside B Esi+	Organic compounds	Lipids and lipid-like molecules	Steroids and steroid derivatives	Steroidal glycosides	Food related	2.01824	9.94e-08	1.96e-06	LBW
HMDB0031880	Ampeloside Bf2 Esi+	Organic compounds	Lipids and lipid-like molecules	Steroids and steroid derivatives	Steroidal glycosides	Food related	2.1631	8.69e-08	1.96e-06	LBW
HMDB0039051	Notoginsenoside R10 Esi+	Organic compounds	Lipids and lipid-like molecules	Steroids and steroid derivatives	Steroidal glycosides	Food related	2.20726	1.01e-07	1.96e-06	HBW
HMDB0039054	Tuberoside Esi-	Organic compounds	Lipids and lipid-like molecules	Steroids and steroid derivatives	Steroidal glycosides	Food related	1.77244	1.02e-07	1.96e-06	LBW
HMDB0030013	(3beta,5alpha,24S)-Stigmasta-7,25-dien-3-ol Esi+	Organic compounds	Lipids and lipid-like molecules	Steroids and steroid derivatives	Stigmastanes and derivatives	Food related	1.91332	1e-07	1.96e-06	LBW
HMDB0002759	Androsterone sulfate Esi-	Organic compounds	Lipids and lipid-like molecules	Steroids and steroid derivatives	Sulfated steroids	Food related	1.86109	5.8e-11	1.15e-08	HBW
HMDB0000969	1,25-Dihydroxyvitamin D3-26,23-lactone Esi+	Organic compounds	Lipids and lipid-like molecules	Steroids and steroid derivatives	Vitamin D and derivatives	Food related	1.49973	1.15e-05	8.78e-05	LBW
HMDB0001903	Calcitriol Esi+	Organic compounds	Lipids and lipid-like molecules	Steroids and steroid derivatives	Vitamin D and derivatives	Host; Microbiota; Food related; Drug related	1.56453	7.35e-06	6.72e-05	LBW
HMDB0001487	NADH Esi-	Organic compounds	Nucleosides, nucleotides, and analogues	(5'->5')-dinucleotides		Microbiota; Food related; Drug related	1.17596	0.000288398	0.00141707	HBW
HMDB0000767	Pseudouridine Esi-	Organic compounds	Nucleosides, nucleotides, and analogues	Nucleoside and nucleotide analogues		Host; Microbiota; Food related	1.48598	2.22e-05	0.00015296	LBW
HMDB0000767	Pseudouridine Esi+	Organic compounds	Nucleosides, nucleotides, and analogues	Nucleoside and nucleotide analogues		Host; Microbiota; Food related	1.20243	0.000173982	0.000909453	HBW
HMDB0041623	N6-Carbamoyl-L-threonyladenosine Esi-	Organic compounds	Nucleosides, nucleotides, and analogues	Purine nucleosides		Microbiota; Food related	1.5142	7.39e-06	6.72e-05	LBW
HMDB0014638	Zidovudine Esi+	Organic compounds	Nucleosides, nucleotides, and analogues	Pyrimidine nucleosides	Pyrimidine 2',3'-dideoxyribonucleosides	Drug related; Environment	1.17022	8.69e-05	0.000483313	LBW
HMDB0002224	5-Methyldeoxycytidine Esi+	Organic compounds	Nucleosides, nucleotides, and analogues	Pyrimidine nucleosides	Pyrimidine 2'-deoxyribonucleosides	Food related	1.06894	0.000257835	0.00128425	LBW
HMDB0000884	Ribothymidine Esi-	Organic compounds	Nucleosides, nucleotides, and analogues	Pyrimidine nucleosides		Microbiota; Food related	1.565	1.6e-05	0.000116261	LBW
HMDB0012206	CMP-N-glycoloylneuraminate Esi+	Organic compounds	Nucleosides, nucleotides, and analogues	Pyrimidine nucleotides	Pyrimidine ribonucleotides	Host; Microbiota; Food related	1.64613	1.89e-05	0.000132171	HBW
HMDB0002172	N1,N12-Diacetylspermine Esi+	Organic compounds	Organic acids and derivatives	Carboximidic acids and derivatives	Carboximidic acids	Food related	1.16534	0.00452953	0.0155196	LBW
HMDB0059607	apo-[3-methylcrotonoyl-CoA:carbon-dioxide ligase (ADP-forming)] Esi+	Organic compounds	Organic acids and derivatives	Carboximidic acids and derivatives	Carboximidic acids	Food related	1.54532	4.34e-05	0.000270387	HBW
HMDB0000158	L-Tyrosine Esi-	Organic compounds	Organic acids and derivatives	Carboxylic acids and derivatives	Amino acids, peptides, and analogues	Host; Microbiota; Food related; Drug related; Environment	2.05016	2.16e-07	3.43e-06	LBW
HMDB0000158	L-Tyrosine Esi+	Organic compounds	Organic acids and derivatives	Carboxylic acids and derivatives	Amino acids, peptides, and analogues	Host; Microbiota; Food related; Drug related; Environment	2.00365	5.8e-11	1.15e-08	LBW
HMDB0000339	2-Methylbutyrylglycine Esi+	Organic compounds	Organic acids and derivatives	Carboxylic acids and derivatives	Amino acids, peptides, and analogues	Food related	1.13974	2.83e-05	0.000188907	HBW
HMDB0000667	L-Thyronine Esi+	Organic compounds	Organic acids and derivatives	Carboxylic acids and derivatives	Amino acids, peptides, and analogues	Food related	1.25824	0.000429286	0.00200855	HBW
HMDB0000726	Isovalerylglutamic acid Esi-	Organic compounds	Organic acids and derivatives	Carboxylic acids and derivatives	Amino acids, peptides, and analogues	Food related	1.56901	3.37e-07	4.61e-06	LBW
HMDB0000832	Capryloylglycine Esi-	Organic compounds	Organic acids and derivatives	Carboxylic acids and derivatives	Amino acids, peptides, and analogues	Food related	2.22565	2.9e-11	7.93e-09	HBW
HMDB0000832	Capryloylglycine Esi+	Organic compounds	Organic acids and derivatives	Carboxylic acids and derivatives	Amino acids, peptides, and analogues	Food related	1.14319	0.00473706	0.015995	LBW
HMDB0001229	Dopaquinone Esi-	Organic compounds	Organic acids and derivatives	Carboxylic acids and derivatives	Amino acids, peptides, and analogues	Host; Microbiota; Food related	1.11552	1.25e-07	2.35e-06	HBW
HMDB0002053	Histidylproline diketopiperazine Esi+	Organic compounds	Organic acids and derivatives	Carboxylic acids and derivatives	Amino acids, peptides, and analogues	Food related; Drug related	1.1771	0.017736	0.0491791	LBW
HMDB0002372	N-Phenylacetylphenylalanine Esi+	Organic compounds	Organic acids and derivatives	Carboxylic acids and derivatives	Amino acids, peptides, and analogues	Food related	1.00181	0.0138695	0.0398224	LBW
HMDB0003148	Argininic acid Esi+	Organic compounds	Organic acids and derivatives	Carboxylic acids and derivatives	Amino acids, peptides, and analogues	Food related	1.40163	0.000198876	0.00102005	LBW
HMDB0005772	Postin Esi-	Organic compounds	Organic acids and derivatives	Carboxylic acids and derivatives	Amino acids, peptides, and analogues	Food related	1.12712	0.00122981	0.00515365	HBW
HMDB0006512	3-Mercaptolactate-cysteine disulfide Esi-	Organic compounds	Organic acids and derivatives	Carboxylic acids and derivatives	Amino acids, peptides, and analogues	Food related	1.27231	6.47e-07	8.08e-06	LBW
HMDB0006802	O-Phospho-4-hydroxy-L-threonine Esi-	Organic compounds	Organic acids and derivatives	Carboxylic acids and derivatives	Amino acids, peptides, and analogues	Host; Microbiota; Food related; Drug related	1.0666	0.00106087	0.00451854	LBW
HMDB0011150	Deoxyhypusine Esi+	Organic compounds	Organic acids and derivatives	Carboxylic acids and derivatives	Amino acids, peptides, and analogues	Food related	2.00557	2.81e-09	2.56e-07	LBW
HMDB0012221	Dopaxanthin Esi-	Organic compounds	Organic acids and derivatives	Carboxylic acids and derivatives	Amino acids, peptides, and analogues	Food related	1.10598	0.00614524	0.0199812	LBW
HMDB0012286	S-Prenyl-L-cysteine Esi-	Organic compounds	Organic acids and derivatives	Carboxylic acids and derivatives	Amino acids, peptides, and analogues	Food related	1.65073	8.69e-05	0.000483313	LBW
HMDB0013848	4-Hydroxyvalsartan Esi-	Organic compounds	Organic acids and derivatives	Carboxylic acids and derivatives	Amino acids, peptides, and analogues	Unknown	1.56461	2.23e-06	2.36e-05	LBW
HMDB0014369	Indinavir Esi-	Organic compounds	Organic acids and derivatives	Carboxylic acids and derivatives	Amino acids, peptides, and analogues	Drug related	1.48444	6.46e-06	6.11e-05	HBW
HMDB0014375	Pregabalin Esi+	Organic compounds	Organic acids and derivatives	Carboxylic acids and derivatives	Amino acids, peptides, and analogues	Drug related	1.61205	6.54e-07	8.08e-06	HBW
HMDB0014539	Carisoprodol Esi+	Organic compounds	Organic acids and derivatives	Carboxylic acids and derivatives	Amino acids, peptides, and analogues	Drug related; Environment	1.49893	6.8e-06	6.41e-05	LBW
HMDB0014904	Clavulanate Esi-	Organic compounds	Organic acids and derivatives	Carboxylic acids and derivatives	Amino acids, peptides, and analogues	Microbiota; Food related; Drug related	1.76432	1.67e-07	2.84e-06	LBW
HMDB0015385	Lisdexamfetamine Esi+	Organic compounds	Organic acids and derivatives	Carboxylic acids and derivatives	Amino acids, peptides, and analogues	Drug related	2.114	1.01e-07	1.96e-06	HBW
HMDB0015387	Aliskiren Esi-	Organic compounds	Organic acids and derivatives	Carboxylic acids and derivatives	Amino acids, peptides, and analogues	Drug related	1.48431	0.000576045	0.00261096	LBW
HMDB0015387	Aliskiren Esi+	Organic compounds	Organic acids and derivatives	Carboxylic acids and derivatives	Amino acids, peptides, and analogues	Drug related	1.63047	1.9e-06	2.05e-05	HBW
HMDB0015543	Pivmecillinam Esi-	Organic compounds	Organic acids and derivatives	Carboxylic acids and derivatives	Amino acids, peptides, and analogues	Drug related	1.19154	4.84e-05	0.000297109	HBW
HMDB0028787	Cysteinyl-Tyrosine Esi-	Organic compounds	Organic acids and derivatives	Carboxylic acids and derivatives	Amino acids, peptides, and analogues	Food related	1.66094	3.95e-06	3.92e-05	LBW
HMDB0028913	Isoleucyl-Methionine Esi+	Organic compounds	Organic acids and derivatives	Carboxylic acids and derivatives	Amino acids, peptides, and analogues	Food related	1.09482	0.0163559	0.0458764	HBW
HMDB0028917	Isoleucyl-Threonine Esi+	Organic compounds	Organic acids and derivatives	Carboxylic acids and derivatives	Amino acids, peptides, and analogues	Food related	1.55756	1.6e-05	0.000116261	HBW
HMDB0028920	Isoleucyl-Valine Esi-	Organic compounds	Organic acids and derivatives	Carboxylic acids and derivatives	Amino acids, peptides, and analogues	Food related	1.22373	0.00331627	0.0118788	HBW
HMDB0028986	Methionyl-Valine Esi+	Organic compounds	Organic acids and derivatives	Carboxylic acids and derivatives	Amino acids, peptides, and analogues	Food related	1.08076	0.000312284	0.00150627	LBW
HMDB0029028	Prolyl-Tryptophan Esi+	Organic compounds	Organic acids and derivatives	Carboxylic acids and derivatives	Amino acids, peptides, and analogues	Food related	1.06581	0.00115723	0.00488134	LBW
HMDB0029117	Tyrosyl-Tyrosine Esi-	Organic compounds	Organic acids and derivatives	Carboxylic acids and derivatives	Amino acids, peptides, and analogues	Food related	1.33147	0.00328931	0.0118404	HBW
HMDB0029117	Tyrosyl-Tyrosine Esi+	Organic compounds	Organic acids and derivatives	Carboxylic acids and derivatives	Amino acids, peptides, and analogues	Food related	1.08619	0.000330114	0.00158877	LBW
HMDB0029338	Mauritine A Esi+	Organic compounds	Organic acids and derivatives	Carboxylic acids and derivatives	Amino acids, peptides, and analogues	Food related	1.59393	1.47e-07	2.7e-06	HBW
HMDB0029356	N-Feruloylglycyl-L-phenylalanine Esi+	Organic compounds	Organic acids and derivatives	Carboxylic acids and derivatives	Amino acids, peptides, and analogues	Food related	1.4182	8.87e-06	7.22e-05	LBW
HMDB0029390	L-Furosine Esi-	Organic compounds	Organic acids and derivatives	Carboxylic acids and derivatives	Amino acids, peptides, and analogues	Food related	1.05562	0.00823917	0.0256678	HBW
HMDB0029397	L-Nicotianine Esi+	Organic compounds	Organic acids and derivatives	Carboxylic acids and derivatives	Amino acids, peptides, and analogues	Food related	1.36904	7.86e-06	6.87e-05	LBW
HMDB0030200	Hovenine A Esi+	Organic compounds	Organic acids and derivatives	Carboxylic acids and derivatives	Amino acids, peptides, and analogues	Food related	1.50779	6.51e-05	0.000385212	LBW
HMDB0031360	L-cis-Cyclo(aspartylphenylalanyl) Esi+	Organic compounds	Organic acids and derivatives	Carboxylic acids and derivatives	Amino acids, peptides, and analogues	Food related	1.76558	2.68e-07	4.03e-06	LBW
HMDB0031411	4-Acetamido-2-aminobutanoic acid Esi-	Organic compounds	Organic acids and derivatives	Carboxylic acids and derivatives	Amino acids, peptides, and analogues	Microbiota; Food related	1.57515	4.56e-07	5.87e-06	LBW
HMDB0032382	N1-(2-Methoxy-4-methylbenzyl)-n2-(2-(5-methylpyridin-2-yl)ethyl)oxalamide Esi+	Organic compounds	Organic acids and derivatives	Carboxylic acids and derivatives	Amino acids, peptides, and analogues	Food related	1.16582	0.00934172	0.0283998	HBW
HMDB0033436	Nigellimine N-oxide Esi-	Organic compounds	Organic acids and derivatives	Carboxylic acids and derivatives	Amino acids, peptides, and analogues	Food related	2.09781	1.94e-09	1.93e-07	HBW
HMDB0033599	Vignatic acid A Esi-	Organic compounds	Organic acids and derivatives	Carboxylic acids and derivatives	Amino acids, peptides, and analogues	Food related	1.22317	0.000156778	0.000831455	LBW
HMDB0037840	N-(1-Deoxy-1-fructosyl)leucine Esi+	Organic compounds	Organic acids and derivatives	Carboxylic acids and derivatives	Amino acids, peptides, and analogues	Food related	1.1799	0.00171488	0.00686267	LBW
HMDB0001186	N1-Acetylspermine Esi+	Organic compounds	Organic acids and derivatives	Carboxylic acids and derivatives	Carboxylic acid derivatives	Microbiota; Food related	1.29028	7.87e-08	1.96e-06	HBW
HMDB0030052	Butyl propionate Esi+	Organic compounds	Organic acids and derivatives	Carboxylic acids and derivatives	Carboxylic acid derivatives	Food related	1.32517	6.95e-05	0.000404901	LBW
HMDB0031840	(S,Z)-Lyratol acetate Esi+	Organic compounds	Organic acids and derivatives	Carboxylic acids and derivatives	Carboxylic acid derivatives	Food related	1.8043	1.51e-05	0.000110486	HBW
HMDB0032496	Propyl propane thiosulfonate Esi+	Organic compounds	Organic acids and derivatives	Carboxylic acids and derivatives	Dicarboxylic acids and derivatives	Food related	1.16879	5.69e-06	5.43e-05	HBW
HMDB0038474	Dilauryl 3,3'-thiodipropionate Esi+	Organic compounds	Organic acids and derivatives	Carboxylic acids and derivatives	Dicarboxylic acids and derivatives	Food related	1.23622	0.00347132	0.0124138	HBW
HMDB0033653	1-alpha-Acevaltrate Esi-	Organic compounds	Organic acids and derivatives	Carboxylic acids and derivatives	Tetracarboxylic acids and derivatives	Food related	1.1184	0.00153904	0.00623895	HBW
HMDB0038238	Plantaricin BN Esi-	Organic compounds	Organic acids and derivatives	Carboxylic acids and derivatives	Tetracarboxylic acids and derivatives	Food related	1.49669	3.84e-05	0.000247203	HBW
HMDB0002059	12-Hydroxydodecanoic acid Esi-	Organic compounds	Organic acids and derivatives	Hydroxy acids and derivatives	Medium-chain hydroxy acids and derivatives	Food related; Drug related	1.42735	5.61e-05	0.000335955	HBW
HMDB0032943	Diazinon Esi-	Organic compounds	Organic acids and derivatives	Organic thiophosphoric acids and derivatives	Thiophosphoric acid esters	Food related; Drug related; Environment	1.47556	2.74e-05	0.000183376	HBW
HMDB0040135	Hydroxydestruxin B Esi+	Organic compounds	Organic acids and derivatives	Peptidomimetics	Depsipeptides	Food related	1.60364	1.84e-06	2e-05	LBW
HMDB0011166	L-beta-aspartyl-L-leucine Esi-	Organic compounds	Organic acids and derivatives	Peptidomimetics	Hybrid peptides	Food related	1.63739	7.9e-06	6.87e-05	LBW
HMDB0030104	Humulinic acid A Esi+	Organic compounds	Organic acids and derivatives	Vinylogous acids		Food related	1.39306	0.000151954	0.000809804	LBW
HMDB0013911	12-Hydroxynevirapine Esi+	Organic compounds	Organic nitrogen compounds	Organonitrogen compounds	Amines	Unknown	1.86467	1.17e-05	8.89e-05	HBW
HMDB0014890	Tranylcypromine Esi+	Organic compounds	Organic nitrogen compounds	Organonitrogen compounds	Amines	Drug related; Environment	1.67427	9.65e-06	7.59e-05	HBW
HMDB0037822	Tridodecylamine Esi+	Organic compounds	Organic nitrogen compounds	Organonitrogen compounds	Amines	Food related	1.68181	1.01e-05	7.95e-05	LBW
HMDB0062716	Cyclohexylammonium Esi+	Organic compounds	Organic nitrogen compounds	Organonitrogen compounds	Cyclohexylamines	Drug related	2.09246	9.62e-08	1.96e-06	HBW
HMDB0015654	Methacholine Esi+	Organic compounds	Organic nitrogen compounds	Organonitrogen compounds	Quaternary ammonium salts	Drug related	1.26839	0.0024517	0.00933268	HBW
HMDB0000215	N-Acetyl-D-glucosamine Esi-	Organic compounds	Organic oxygen compounds	Organooxygen compounds	Carbohydrates and carbohydrate conjugates	Host; Microbiota; Food related; Drug related	1.08359	0.00379421	0.0133778	HBW
HMDB0001644	D-Xylulose Esi+	Organic compounds	Organic oxygen compounds	Organooxygen compounds	Carbohydrates and carbohydrate conjugates	Host; Microbiota; Food related; Drug related	2.19209	1e-07	1.96e-06	LBW
HMDB0004162	Galactan Esi-	Organic compounds	Organic oxygen compounds	Organooxygen compounds	Carbohydrates and carbohydrate conjugates	Microbiota; Food related	1.30796	0.000151954	0.000809804	HBW
HMDB0010324	Benzoyl glucuronide (Benzoic acid) Esi+	Organic compounds	Organic oxygen compounds	Organooxygen compounds	Carbohydrates and carbohydrate conjugates	Food related	1.52235	1.15e-05	8.78e-05	HBW
HMDB0011106	5-Amino-6-ribitylamino uracil Esi-	Organic compounds	Organic oxygen compounds	Organooxygen compounds	Carbohydrates and carbohydrate conjugates	Microbiota; Food related	1.12106	0.00572577	0.0187568	HBW
HMDB0011668	6-(alpha-D-Glucosaminyl)-1D-myo-inositol Esi+	Organic compounds	Organic oxygen compounds	Organooxygen compounds	Carbohydrates and carbohydrate conjugates	Microbiota; Food related; Drug related	1.45614	8.21e-06	6.98e-05	LBW
HMDB0015063	Azacitidine Esi-	Organic compounds	Organic oxygen compounds	Organooxygen compounds	Carbohydrates and carbohydrate conjugates	Drug related; Environment	1.17557	0.00363291	0.0129072	LBW
HMDB0015090	Netilmicin Esi-	Organic compounds	Organic oxygen compounds	Organooxygen compounds	Carbohydrates and carbohydrate conjugates	Drug related	1.68595	9.96e-08	1.96e-06	HBW
HMDB0015090	Netilmicin Esi+	Organic compounds	Organic oxygen compounds	Organooxygen compounds	Carbohydrates and carbohydrate conjugates	Drug related	1.41645	7.53e-05	0.000428295	LBW
HMDB0029222	Urolithin A-3-O-glucuronide Esi+	Organic compounds	Organic oxygen compounds	Organooxygen compounds	Carbohydrates and carbohydrate conjugates	Food related	2.11863	1.01e-07	1.96e-06	HBW
HMDB0029819	2-Phenylethyl beta-D-glucopyranoside Esi-	Organic compounds	Organic oxygen compounds	Organooxygen compounds	Carbohydrates and carbohydrate conjugates	Food related	1.68112	1.94e-09	1.93e-07	HBW
HMDB0029819	2-Phenylethyl beta-D-glucopyranoside Esi+	Organic compounds	Organic oxygen compounds	Organooxygen compounds	Carbohydrates and carbohydrate conjugates	Food related	1.25117	0.00251349	0.0095161	HBW
HMDB0032622	Phenethyl rutinoside Esi+	Organic compounds	Organic oxygen compounds	Organooxygen compounds	Carbohydrates and carbohydrate conjugates	Food related	1.20194	0.000198876	0.00102005	HBW
HMDB0032801	4-Hydroxybenzyl isothiocyanate rhamnoside Esi+	Organic compounds	Organic oxygen compounds	Organooxygen compounds	Carbohydrates and carbohydrate conjugates	Food related	1.14225	0.000105295	0.000577548	HBW
HMDB0033009	Foeniculoside VIII Esi-	Organic compounds	Organic oxygen compounds	Organooxygen compounds	Carbohydrates and carbohydrate conjugates	Food related	1.4952	1.67e-07	2.84e-06	HBW
HMDB0033066	(-)-erythro-Anethole glycol 1-glucoside Esi-	Organic compounds	Organic oxygen compounds	Organooxygen compounds	Carbohydrates and carbohydrate conjugates	Food related	1.42918	1.51e-05	0.000110486	HBW
HMDB0034032	6-(2-Carboxyethyl)-7-hydroxy-2,2-dimethyl-4-chromanone glucoside Esi+	Organic compounds	Organic oxygen compounds	Organooxygen compounds	Carbohydrates and carbohydrate conjugates	Food related	1.39407	7.22e-06	6.71e-05	LBW
HMDB0034447	Ptelatoside B Esi-	Organic compounds	Organic oxygen compounds	Organooxygen compounds	Carbohydrates and carbohydrate conjugates	Food related	1.48466	8.38e-06	6.98e-05	HBW
HMDB0037098	Patientoside A Esi-	Organic compounds	Organic oxygen compounds	Organooxygen compounds	Carbohydrates and carbohydrate conjugates	Food related	1.28365	1.82e-05	0.000129877	HBW
HMDB0038282	4-Acetyl-2-prenylphenol glucoside Esi-	Organic compounds	Organic oxygen compounds	Organooxygen compounds	Carbohydrates and carbohydrate conjugates	Food related	1.07506	2.04e-05	0.00014183	HBW
HMDB0038384	Neoglucobrassicin Esi-	Organic compounds	Organic oxygen compounds	Organooxygen compounds	Carbohydrates and carbohydrate conjugates	Food related	1.65702	9.65e-06	7.59e-05	HBW
HMDB0039477	Acetylsoyasaponin A2 Esi-	Organic compounds	Organic oxygen compounds	Organooxygen compounds	Carbohydrates and carbohydrate conjugates	Food related	1.00476	0.00473706	0.015995	LBW
HMDB0041190	Benzyl beta-primeveroside Esi-	Organic compounds	Organic oxygen compounds	Organooxygen compounds	Carbohydrates and carbohydrate conjugates	Food related	1.49586	1.24e-05	9.35e-05	LBW
HMDB0015324	Acebutolol Esi+	Organic compounds	Organic oxygen compounds	Organooxygen compounds	Carbonyl compounds	Drug related	1.05948	0.00141934	0.00581848	LBW
HMDB0029997	10,12-Heptacosanedione Esi-	Organic compounds	Organic oxygen compounds	Organooxygen compounds	Carbonyl compounds	Food related	1.17651	0.00628479	0.0202541	LBW
HMDB0030082	5-(2,3-Dihydroxy-3-methylbutyl)-4-(3,4-epoxy-4-methylpentanoyl)-3,4-dihydroxy-2-isopentanoyl-2-cyclopenten-1-one Esi-	Organic compounds	Organic oxygen compounds	Organooxygen compounds	Carbonyl compounds	Food related	1.3799	4.15e-05	0.000262233	LBW
HMDB0030454	Macrophorin A Esi+	Organic compounds	Organic oxygen compounds	Organooxygen compounds	Carbonyl compounds	Food related	1.35588	8.11e-06	6.95e-05	HBW
HMDB0030917	1-Hydroxyacorenone Esi+	Organic compounds	Organic oxygen compounds	Organooxygen compounds	Carbonyl compounds	Food related	1.16335	0.00156121	0.00630543	LBW
HMDB0030958	(Z)-6-Nonenal Esi+	Organic compounds	Organic oxygen compounds	Organooxygen compounds	Carbonyl compounds	Food related	1.56403	0.000111633	0.000608276	LBW
HMDB0032111	Adlupone Esi+	Organic compounds	Organic oxygen compounds	Organooxygen compounds	Carbonyl compounds	Food related	1.79012	7.87e-08	1.96e-06	HBW
HMDB0032630	2'-Aminoacetophenone Esi-	Organic compounds	Organic oxygen compounds	Organooxygen compounds	Carbonyl compounds	Microbiota; Food related	1.23254	1.15e-05	8.78e-05	HBW
HMDB0040582	1-Methyl-2-pyrrolecarboxaldehyde Esi-	Organic compounds	Organic oxygen compounds	Organooxygen compounds	Carbonyl compounds	Food related	1.1318	0.00698615	0.0220908	HBW
HMDB0060661	APC Esi+	Organic compounds	Organic oxygen compounds	Organooxygen compounds	Carbonyl compounds	Host; Microbiota; Food related; Drug related	1.56183	9.86e-08	1.96e-06	LBW
HMDB0030004	Austalide B Esi-	Organic compounds	Organic oxygen compounds	Organooxygen compounds	Ethers	Food related	1.43131	0.00172727	0.0068731	HBW
HMDB0030143	Talaromycin A Esi+	Organic compounds	Organic oxygen compounds	Organooxygen compounds	Ethers	Food related	1.11073	0.00190845	0.00744638	LBW
HMDB0038935	Kamahine C Esi+	Organic compounds	Organic oxygen compounds	Organooxygen compounds	Ethers	Food related	1.02058	0.00378713	0.0133778	LBW
HMDB0033527	Dehydroisochalciporone Esi+	Organic compounds	Organoheterocyclic compounds	Azepines		Food related	1.20815	0.000618171	0.00277922	HBW
HMDB0035177	2-Acetyl-1,5,6,7-tetrahydro-6-hydroxy-7-(hydroxymethyl)-4H-azepine-4-one Esi-	Organic compounds	Organoheterocyclic compounds	Azepines		Food related	1.82053	9.26e-08	1.96e-06	HBW
HMDB0037898	2,5-Dibutyl-4-methyloxazole Esi+	Organic compounds	Organoheterocyclic compounds	Azoles	Oxazoles	Food related	1.29956	4.88e-05	0.000298065	LBW
HMDB0038174	5-Acetyl-2,4-dimethyloxazole Esi-	Organic compounds	Organoheterocyclic compounds	Azoles	Oxazoles	Food related	1.12324	7.16e-07	8.74e-06	HBW
HMDB0038571	Methylhalfordinol Esi-	Organic compounds	Organoheterocyclic compounds	Azoles	Oxazoles	Food related	1.98431	2.49e-06	2.62e-05	HBW
HMDB0030339	Pipernonaline Esi+	Organic compounds	Organoheterocyclic compounds	Benzodioxoles		Food related	1.75733	1.08e-08	8.45e-07	HBW
HMDB0030340	Piperolein B Esi+	Organic compounds	Organoheterocyclic compounds	Benzodioxoles		Food related	2.20469	1.01e-07	1.96e-06	HBW
HMDB0032305	N-(Heptan-4-yl)benzo[d][1,3]dioxole-5-carboxamide Esi+	Organic compounds	Organoheterocyclic compounds	Benzodioxoles		Food related	2.15697	2.9e-11	7.93e-09	HBW
HMDB0033776	Apiole Esi-	Organic compounds	Organoheterocyclic compounds	Benzodioxoles		Food related	2.04623	2.9e-11	7.93e-09	LBW
HMDB0030131	gamma-Pyrufuran Esi+	Organic compounds	Organoheterocyclic compounds	Benzofurans	Dibenzofurans	Food related	2.12442	9.86e-08	1.96e-06	LBW
HMDB0029691	Wine lactone Esi+	Organic compounds	Organoheterocyclic compounds	Benzofurans		Food related	1.69236	1.01e-07	1.96e-06	HBW
HMDB0039596	Colupox a Esi+	Organic compounds	Organoheterocyclic compounds	Benzofurans		Food related	1.84875	5.27e-07	6.67e-06	HBW
HMDB0015160	Amlexanox Esi+	Organic compounds	Organoheterocyclic compounds	Benzopyrans	1-benzopyrans	Drug related	1.98886	4.89e-07	6.25e-06	LBW
HMDB0030033	Euglobal Ib Esi+	Organic compounds	Organoheterocyclic compounds	Benzopyrans	1-benzopyrans	Food related	1.00425	0.00902653	0.0276232	LBW
HMDB0030655	Calabaxanthone Esi+	Organic compounds	Organoheterocyclic compounds	Benzopyrans	1-benzopyrans	Food related	1.39341	1.54e-06	1.73e-05	HBW
HMDB0030656	Demethylcalabaxanthone Esi-	Organic compounds	Organoheterocyclic compounds	Benzopyrans	1-benzopyrans	Food related	1.79791	1.66e-06	1.83e-05	HBW
HMDB0040671	Physapruin B Esi-	Organic compounds	Organoheterocyclic compounds	Benzopyrans	1-benzopyrans	Food related	1.83831	1e-07	1.96e-06	LBW
HMDB0029972	Coriandrone D Esi-	Organic compounds	Organoheterocyclic compounds	Benzopyrans	2-benzopyrans	Food related	1.12008	0.000783378	0.00341653	HBW
HMDB0037774	Coriandrone A Esi+	Organic compounds	Organoheterocyclic compounds	Benzopyrans	2-benzopyrans	Food related	1.73674	1.58e-07	2.84e-06	HBW
HMDB0014761	Fluphenazine Esi+	Organic compounds	Organoheterocyclic compounds	Benzothiazines	Phenothiazines	Drug related; Environment	1.09634	0.00105963	0.00451854	LBW
HMDB0015013	Flupenthixol Esi+	Organic compounds	Organoheterocyclic compounds	Benzothiopyrans	1-benzothiopyrans	Drug related; Environment	1.16171	0.000545411	0.00249027	LBW
HMDB0036582	6-Methoxy-2(3H)-benzoxazolone Esi+	Organic compounds	Organoheterocyclic compounds	Benzoxazoles	Benzoxazolones	Food related	1.15146	0.00172633	0.0068731	HBW
HMDB0037772	8-Acetylegelolide Esi+	Organic compounds	Organoheterocyclic compounds	Cycloheptafurans		Food related	1.89696	2.26e-07	3.55e-06	LBW
HMDB0014633	Buspirone Esi+	Organic compounds	Organoheterocyclic compounds	Diazinanes	Piperazines	Drug related; Environment	1.1661	0.000485465	0.0022569	HBW
HMDB0014849	Diethylcarbamazine Esi+	Organic compounds	Organoheterocyclic compounds	Diazinanes	Piperazines	Drug related	1.35879	5.25e-05	0.000319409	LBW
HMDB0014483	Pyrazinamide Esi+	Organic compounds	Organoheterocyclic compounds	Diazines	Pyrazines	Drug related	1.75823	1.47e-08	1.03e-06	LBW
HMDB0029741	2-Isopropyl-3,5-dimethoxy-6-methylpyrazine Esi-	Organic compounds	Organoheterocyclic compounds	Diazines	Pyrazines	Food related	1.78073	2.85e-07	4.2e-06	LBW
HMDB0031841	2,5-Dimethyl-3-propylpyrazine Esi+	Organic compounds	Organoheterocyclic compounds	Diazines	Pyrazines	Food related	1.43158	0.00276115	0.0102286	LBW
HMDB0000262	Thymine Esi+	Organic compounds	Organoheterocyclic compounds	Diazines	Pyrimidines and pyrimidine derivatives	Host; Microbiota; Food related; Drug related	1.46307	0.000379055	0.00179661	HBW
HMDB0011105	5-Acetylamino-6-formylamino-3-methyluracil Esi-	Organic compounds	Organoheterocyclic compounds	Diazines	Pyrimidines and pyrimidine derivatives	Host; Microbiota; Food related	1.46424	0.000111633	0.000608276	HBW
HMDB0013863	AFN911 Esi+	Organic compounds	Organoheterocyclic compounds	Diazines	Pyrimidines and pyrimidine derivatives	Unknown	1.11798	3.83e-05	0.000247203	LBW
HMDB0031210	Zymonic acid Esi+	Organic compounds	Organoheterocyclic compounds	Dihydrofurans	Furanones	Food related	1.56498	8.43e-06	6.98e-05	HBW
HMDB0032230	2,4-Dimethyl-1,3-dioxolane Esi-	Organic compounds	Organoheterocyclic compounds	Dioxolanes	1,3-dioxolanes	Food related	1.42549	0.000520021	0.00239714	HBW
HMDB0038974	3,3-Dimethyl-1,2-dithiolane Esi+	Organic compounds	Organoheterocyclic compounds	Dithiolanes	1,2-dithiolanes	Food related	1.87622	1e-07	1.96e-06	HBW
HMDB0035702	3H-1,2-Dithiole-3-thione Esi-	Organic compounds	Organoheterocyclic compounds	Dithioles	1,2-dithioles	Food related	1.54206	0.000304487	0.00147607	LBW
HMDB0031729	Phenylmethylglycidic ester Esi+	Organic compounds	Organoheterocyclic compounds	Epoxides	Oxirane carboxylic acids and derivatives	Food related	1.86452	2.04e-06	2.18e-05	LBW
HMDB0000444	3-Furoic acid Esi+	Organic compounds	Organoheterocyclic compounds	Furans	Furoic acid and derivatives	Food related	1.6922	1.69e-05	0.000122355	HBW
HMDB0032918	3-(2-Furanyl)-2-propenal Esi-	Organic compounds	Organoheterocyclic compounds	Heteroaromatic compounds		Food related	1.09326	0.00669411	0.0213928	HBW
HMDB0000157	Hypoxanthine Esi-	Organic compounds	Organoheterocyclic compounds	Imidazopyrimidines	Purines and purine derivatives	Host; Microbiota; Food related; Drug related	1.47719	0.000548202	0.00249027	LBW
HMDB0000403	2-Hydroxyadenine Esi+	Organic compounds	Organoheterocyclic compounds	Imidazopyrimidines	Purines and purine derivatives	Food related	1.06861	6.51e-05	0.000385212	HBW
HMDB0001182	6,8-Dihydroxypurine Esi-	Organic compounds	Organoheterocyclic compounds	Imidazopyrimidines	Purines and purine derivatives	Food related	2.16245	9.74e-08	1.96e-06	LBW
HMDB0001182	6,8-Dihydroxypurine Esi+	Organic compounds	Organoheterocyclic compounds	Imidazopyrimidines	Purines and purine derivatives	Food related	1.26988	2.48e-05	0.000168532	LBW
HMDB0001786	Ethenodeoxyadenosine Esi-	Organic compounds	Organoheterocyclic compounds	Imidazopyrimidines	Purines and purine derivatives	Food related	1.10931	0.00087901	0.00381079	HBW
HMDB0001786	Ethenodeoxyadenosine Esi+	Organic compounds	Organoheterocyclic compounds	Imidazopyrimidines	Purines and purine derivatives	Food related	1.05734	0.00156035	0.00630543	HBW
HMDB0001860	Paraxanthine Esi+	Organic compounds	Organoheterocyclic compounds	Imidazopyrimidines	Purines and purine derivatives	Host; Microbiota; Food related	1.87857	2.9e-07	4.22e-06	HBW
HMDB0002123	1,3,7-Trimethyluric acid Esi-	Organic compounds	Organoheterocyclic compounds	Imidazopyrimidines	Purines and purine derivatives	Host; Microbiota; Food related	1.34554	0.00985605	0.0296632	LBW
HMDB0014789	Dyphylline Esi+	Organic compounds	Organoheterocyclic compounds	Imidazopyrimidines	Purines and purine derivatives	Drug related	1.31592	0.00137949	0.00568713	LBW
HMDB0036431	1,3,9-Trimethyluric acid Esi+	Organic compounds	Organoheterocyclic compounds	Imidazopyrimidines	Purines and purine derivatives	Food related	1.35587	2.95e-07	4.27e-06	HBW
HMDB0059716	9-Methylxanthine Esi-	Organic compounds	Organoheterocyclic compounds	Imidazopyrimidines	Purines and purine derivatives	Unknown	1.78368	1.44e-06	1.63e-05	HBW
HMDB0030216	Mukonal Esi+	Organic compounds	Organoheterocyclic compounds	Indoles and derivatives	Carbazoles	Food related	1.19608	0.000245312	0.00122937	HBW
HMDB0030218	Lansine Esi+	Organic compounds	Organoheterocyclic compounds	Indoles and derivatives	Carbazoles	Food related	1.09396	0.010135	0.0302941	HBW
HMDB0032109	Koeniginequinone B Esi-	Organic compounds	Organoheterocyclic compounds	Indoles and derivatives	Carbazoles	Food related	1.44446	0.000231333	0.00116735	LBW
HMDB0040773	Bismahanine Esi-	Organic compounds	Organoheterocyclic compounds	Indoles and derivatives	Carbazoles	Food related	1.29718	0.00110405	0.00467511	LBW
HMDB0002285	2-Indolecarboxylic acid Esi-	Organic compounds	Organoheterocyclic compounds	Indoles and derivatives	Indolecarboxylic acids and derivatives	Food related	1.75032	3.52e-08	1.96e-06	HBW
HMDB0029407	Betanidin Esi+	Organic compounds	Organoheterocyclic compounds	Indoles and derivatives	Indolecarboxylic acids and derivatives	Food related; Drug related	1.86305	9.78e-08	1.96e-06	LBW
HMDB0013919	N-Desmethyleletriptan Esi-	Organic compounds	Organoheterocyclic compounds	Indoles and derivatives	Indoles	Unknown	1.97566	1.94e-09	1.93e-07	HBW
HMDB0032026	Sinalexin Esi+	Organic compounds	Organoheterocyclic compounds	Indoles and derivatives	Indoles	Food related	1.46878	0.00011533	0.000625302	LBW
HMDB0040815	Nb-Palmitoyltryptamine Esi+	Organic compounds	Organoheterocyclic compounds	Indoles and derivatives	Indoles	Food related	1.5423	3.37e-07	4.61e-06	HBW
HMDB0041060	Dehydro-4-methoxycyclobrassinin Esi+	Organic compounds	Organoheterocyclic compounds	Indoles and derivatives	Indoles	Food related	1.12029	0.0117151	0.0344981	LBW
HMDB0014413	Ropinirole Esi+	Organic compounds	Organoheterocyclic compounds	Indoles and derivatives	Indolines	Drug related; Environment	1.59836	5.66e-09	4.76e-07	LBW
HMDB0035514	xi-2,3-Dihydro-2-oxo-1H-indole-3-acetic acid Esi+	Organic compounds	Organoheterocyclic compounds	Indoles and derivatives	Indolyl carboxylic acids and derivatives	Microbiota; Food related	1.04005	0.00727476	0.022937	LBW
HMDB0038941	(R)-2,3-Dihydro-3,5-dihydroxy-2-oxo-3-indoleacetic acid Esi+	Organic compounds	Organoheterocyclic compounds	Indoles and derivatives	Indolyl carboxylic acids and derivatives	Food related	1.10145	0.00825834	0.0256678	HBW
HMDB0038990	Methyl 5-hydroxyoxindole-3-acetate Esi+	Organic compounds	Organoheterocyclic compounds	Indoles and derivatives	Indolyl carboxylic acids and derivatives	Food related	1.44203	1.09e-05	8.48e-05	HBW
HMDB0015104	Alosetron Esi-	Organic compounds	Organoheterocyclic compounds	Indoles and derivatives	N-alkylindoles	Drug related	1.69292	2.03e-10	3.41e-08	HBW
HMDB0005037	Sumatriptan Esi-	Organic compounds	Organoheterocyclic compounds	Indoles and derivatives	Tryptamines and derivatives	Food related; Drug related; Environment	1.69437	3.84e-05	0.000247203	LBW
HMDB0030505	Bargustanine Esi+	Organic compounds	Organoheterocyclic compounds	Isoquinolines and derivatives	Benzylisoquinolines	Food related	1.39794	0.000219709	0.00111466	LBW
HMDB0030984	5-Hexyltetrahydro-2-oxo-3-furancarboxylic acid Esi+	Organic compounds	Organoheterocyclic compounds	Lactones	Gamma butyrolactones	Food related	1.9616	9.87e-08	1.96e-06	HBW
HMDB0030987	2-Carboxy-4-dodecanolide Esi-	Organic compounds	Organoheterocyclic compounds	Lactones	Gamma butyrolactones	Food related	1.49667	9.99e-08	1.96e-06	LBW
HMDB0030987	2-Carboxy-4-dodecanolide Esi+	Organic compounds	Organoheterocyclic compounds	Lactones	Gamma butyrolactones	Food related	1.15972	0.000334761	0.00160055	HBW
HMDB0036643	Matricin Esi+	Organic compounds	Organoheterocyclic compounds	Lactones	Gamma butyrolactones	Food related	1.24981	3.85e-05	0.000247203	LBW
HMDB0030900	Eremopetasitenin A2 Esi+	Organic compounds	Organoheterocyclic compounds	Naphthofurans		Food related	1.29666	0.00379067	0.0133778	LBW
HMDB0035733	Dukunolide E Esi-	Organic compounds	Organoheterocyclic compounds	Naphthopyrans		Food related	1.97909	1.01e-07	1.96e-06	LBW
HMDB0036749	Momilactone B Esi+	Organic compounds	Organoheterocyclic compounds	Naphthopyrans		Food related	1.62057	2.9e-11	7.93e-09	LBW
HMDB0029670	Epoxyeremopetasinorol Esi+	Organic compounds	Organoheterocyclic compounds	Oxanes		Food related	2.1463	1.01e-07	1.96e-06	HBW
HMDB0030150	Jasmine ketolactone Esi+	Organic compounds	Organoheterocyclic compounds	Oxocins		Food related	1.93698	1.47e-08	1.03e-06	LBW
HMDB0015695	Roxatidine acetate Esi+	Organic compounds	Organoheterocyclic compounds	Piperidines	Benzylpiperidines	Drug related	1.57237	7.9e-06	6.87e-05	LBW
HMDB0015048	Repaglinide Esi+	Organic compounds	Organoheterocyclic compounds	Piperidines	Phenylpiperidines	Drug related	1.70081	1.01e-07	1.96e-06	LBW
HMDB0030523	Citreoviridin C Esi+	Organic compounds	Organoheterocyclic compounds	Pyrans	Pyranones and derivatives	Food related	1.61005	0.000204043	0.00104167	LBW
HMDB0032093	4-Hydroxy-3-(16-methylheptadecyl)-2H-pyran-2-one Esi+	Organic compounds	Organoheterocyclic compounds	Pyrans	Pyranones and derivatives	Food related	1.99467	2.17e-07	3.43e-06	LBW
HMDB0041324	Bisbynin Esi+	Organic compounds	Organoheterocyclic compounds	Pyrans		Food related	1.0109	0.00353519	0.012601	HBW
HMDB0034884	1,2,3,4-Tetrahydro-6-propanoylpyridine Esi+	Organic compounds	Organoheterocyclic compounds	Pyridines and derivatives	Hydropyridines	Food related	1.90715	4.21e-07	5.5e-06	LBW
HMDB0039656	5-(2-Furanyl)-1,2,3,4,5,6-hexahydro-7H-cyclopenta[b]pyridin-7-one Esi-	Organic compounds	Organoheterocyclic compounds	Pyridines and derivatives	Hydropyridines	Food related	1.19842	1.89e-05	0.000132171	HBW
HMDB0041430	Gymnodimine Esi-	Organic compounds	Organoheterocyclic compounds	Pyridines and derivatives	Hydropyridines	Food related	1.30838	8.4e-06	6.98e-05	LBW
HMDB0033123	4-Phenylpyridine Esi+	Organic compounds	Organoheterocyclic compounds	Pyridines and derivatives	Phenylpyridines	Food related	1.11728	0.00252239	0.00951887	LBW
HMDB0033482	Plantagonine Esi+	Organic compounds	Organoheterocyclic compounds	Pyridines and derivatives	Pyridinecarboxylic acids and derivatives	Food related	1.02668	0.00263401	0.00981444	LBW
HMDB0029455	Ginkgotoxin Esi+	Organic compounds	Organoheterocyclic compounds	Pyridines and derivatives	Pyridoxines	Food related	1.19215	0.000429286	0.00200855	LBW
HMDB0001046	Cotinine Esi+	Organic compounds	Organoheterocyclic compounds	Pyridines and derivatives	Pyrrolidinylpyridines	Food related; Environment	1.47261	5.61e-05	0.000335955	LBW
HMDB0005006	Atorvastatin Esi-	Organic compounds	Organoheterocyclic compounds	Pyrroles	Substituted pyrroles	Food related; Drug related; Environment	1.13022	0.00985605	0.0296632	LBW
HMDB0015618	Sertindole Esi+	Organic compounds	Organoheterocyclic compounds	Pyrroles	Substituted pyrroles	Drug related	2.01893	1.01e-07	1.96e-06	HBW
HMDB0040012	2,3-Dihydro-5-(5-methyl-2-furanyl)-1H-pyrrolizine Esi+	Organic compounds	Organoheterocyclic compounds	Pyrrolizines		Food related	1.0651	0.00521085	0.0173828	HBW
HMDB0014546	Eszopiclone Esi+	Organic compounds	Organoheterocyclic compounds	Pyrrolopyrazines	Cyclopyrrolones	Food related; Drug related; Environment	1.81875	2.81e-09	2.56e-07	HBW
HMDB0029326	Gravacridonediol Esi-	Organic compounds	Organoheterocyclic compounds	Quinolines and derivatives	Benzoquinolines	Food related	1.11876	0.000480265	0.00223748	HBW
HMDB0037797	Citbrasine Esi+	Organic compounds	Organoheterocyclic compounds	Quinolines and derivatives	Benzoquinolines	Food related	1.04942	0.00668857	0.0213928	HBW
HMDB0029708	5,6,7,8-Tetrahydro-2,4-dimethylquinoline Esi+	Organic compounds	Organoheterocyclic compounds	Quinolines and derivatives	Hydroquinolines	Food related	1.6123	1.32e-05	9.91e-05	LBW
HMDB0041895	Flumequine Esi+	Organic compounds	Organoheterocyclic compounds	Quinolines and derivatives	Quinoline carboxylic acids	Drug related	1.51198	6.95e-05	0.000404901	HBW
HMDB0000683	Harderoporphyrin Esi-	Organic compounds	Organoheterocyclic compounds	Tetrapyrroles and derivatives	Porphyrins	Food related	2.0738	7.6e-07	9.22e-06	HBW
HMDB0002379	Mesoporphyrin IX Esi-	Organic compounds	Organoheterocyclic compounds	Tetrapyrroles and derivatives	Porphyrins	Food related	2.28549	9.99e-08	1.96e-06	LBW
HMDB0013930	R-95913 Esi+	Organic compounds	Organoheterocyclic compounds	Thienopyridines		Unknown	1.43309	2.33e-07	3.63e-06	HBW
HMDB0041861	Cyanuric acid Esi-	Organic compounds	Organoheterocyclic compounds	Triazines	1,3,5-triazines	Microbiota	1.43045	1.31e-09	1.68e-07	LBW
HMDB0040888	2,4-Heptadecanedione Esi+	Organic compounds	Organooxygen compounds	Carbonyl compounds	1,3-dicarbonyl compounds	Food related	1.77607	8.85e-05	0.000490643	LBW
HMDB0029572	Diethyl disulfide Esi-	Organic compounds	Organosulfur compounds	Organic disulfides	Dialkyldisulfides	Food related	1.7725	3.01e-05	0.000199726	LBW
HMDB0032653	(Z)-[3-(Methylsulfinyl)-1-propenyl] 2-propenyl disulfide Esi-	Organic compounds	Organosulfur compounds	Sulfoxides		Food related	1.39504	1.64e-06	1.83e-05	HBW
HMDB0037808	Hexahydro-2',4-dimethylspiro[1,3-dithiolo[4,5-c]furan-2,3'(2'H)-furan] Esi-	Organic compounds	Organosulfur compounds	Thioacetals	Dithioacetals	Food related	1.45342	1.22e-05	9.27e-05	HBW
HMDB0031710	1,9-Nonanedithiol Esi+	Organic compounds	Organosulfur compounds	Thiols	Alkylthiols	Food related	1.45744	8.77e-07	1.04e-05	HBW
HMDB0030333	Fragransol C Esi-	Organic compounds	Phenylpropanoids and polyketides	2-arylbenzofuran flavonoids		Food related	1.17953	3.89e-06	3.91e-05	HBW
HMDB0030461	Hordatine A Esi-	Organic compounds	Phenylpropanoids and polyketides	2-arylbenzofuran flavonoids		Food related	1.1224	0.006891	0.0218849	LBW
HMDB0033323	Isosilychristin Esi+	Organic compounds	Phenylpropanoids and polyketides	2-arylbenzofuran flavonoids		Food related	1.45182	0.000304917	0.00147607	HBW
HMDB0030293	(E)-1-O-Cinnamoyl-beta-D-glucose Esi-	Organic compounds	Phenylpropanoids and polyketides	Cinnamic acids and derivatives	Cinnamic acid esters	Food related	1.40904	2.6e-05	0.000175581	LBW
HMDB0030432	Linalyl cinnamate Esi+	Organic compounds	Phenylpropanoids and polyketides	Cinnamic acids and derivatives	Cinnamic acid esters	Food related	1.20236	0.00207572	0.00805586	LBW
HMDB0029471	Isocycloheterophyllin Esi-	Organic compounds	Phenylpropanoids and polyketides	Cinnamic acids and derivatives	Hydroxycinnamic acids and derivatives	Food related	2.06583	3.64e-07	4.89e-06	HBW
HMDB0030677	cis-p-Coumaric acid Esi+	Organic compounds	Phenylpropanoids and polyketides	Cinnamic acids and derivatives	Hydroxycinnamic acids and derivatives	Food related	1.09659	0.00825834	0.0256678	LBW
HMDB0032804	N-trans-p-Coumaroyloctopamine Esi+	Organic compounds	Phenylpropanoids and polyketides	Cinnamic acids and derivatives	Hydroxycinnamic acids and derivatives	Food related	1.08404	0.00362778	0.0129072	HBW
HMDB0033126	[10]-Dehydroshogaol Esi+	Organic compounds	Phenylpropanoids and polyketides	Cinnamic acids and derivatives	Hydroxycinnamic acids and derivatives	Food related	1.11967	0.000782756	0.00341653	LBW
HMDB0039317	Hexadecyl ferulate Esi-	Organic compounds	Phenylpropanoids and polyketides	Cinnamic acids and derivatives	Hydroxycinnamic acids and derivatives	Food related	1.82396	9.94e-08	1.96e-06	HBW
HMDB0039962	N1,N5,N10-Tris-trans-p-coumaroylspermine Esi+	Organic compounds	Phenylpropanoids and polyketides	Cinnamic acids and derivatives	Hydroxycinnamic acids and derivatives	Food related	1.02738	0.0101122	0.0302941	HBW
HMDB0038835	(E)-1-Cinnamoylpyrrolidine Esi+	Organic compounds	Phenylpropanoids and polyketides	Cinnamic acids and derivatives		Food related	1.53904	1.31e-07	2.44e-06	HBW
HMDB0039564	Marmesin rhamnoside Esi-	Organic compounds	Phenylpropanoids and polyketides	Coumarins and derivatives	Furanocoumarins	Food related	1.17209	4.88e-05	0.000298065	HBW
HMDB0030730	3-(1,1-Dimethyl-2-propenyl)-8-(3-methyl-2-butenyl)xanthyletin Esi-	Organic compounds	Phenylpropanoids and polyketides	Coumarins and derivatives	Pyranocoumarins	Food related	1.59408	4.83e-05	0.000297109	HBW
HMDB0039031	trans-O-Methylgrandmarin Esi+	Organic compounds	Phenylpropanoids and polyketides	Coumarins and derivatives	Pyranocoumarins	Food related	1.59397	1.01e-07	1.96e-06	HBW
HMDB0030789	Dracunculin Esi-	Organic compounds	Phenylpropanoids and polyketides	Coumarins and derivatives		Food related	2.01823	3.15e-07	4.47e-06	HBW
HMDB0033921	3-(1,1-Dimethyl-2-propenyl)-7,8-dimethoxy-2H-1-benzopyran-2-one Esi+	Organic compounds	Phenylpropanoids and polyketides	Coumarins and derivatives		Food related	1.40969	0.000334203	0.00160055	HBW
HMDB0030810	Porson Esi+	Organic compounds	Phenylpropanoids and polyketides	Diarylheptanoids	Cyclic diarylheptanoids	Food related	1.30801	0.0043016	0.0148516	HBW
HMDB0029524	5-Hydroxy-7-(4-hydroxy-3-methoxyphenyl)-1-phenyl-3-heptanone Esi+	Organic compounds	Phenylpropanoids and polyketides	Diarylheptanoids	Linear diarylheptanoids	Food related	2.05498	1.18e-07	2.24e-06	HBW
HMDB0031873	1,7-Diphenyl-4-hepten-3-one Esi+	Organic compounds	Phenylpropanoids and polyketides	Diarylheptanoids	Linear diarylheptanoids	Food related	2.09754	2.72e-07	4.04e-06	HBW
HMDB0033293	5-Methoxy-1,7-diphenyl-3-heptanone Esi+	Organic compounds	Phenylpropanoids and polyketides	Diarylheptanoids	Linear diarylheptanoids	Food related	1.3802	8.09e-06	6.95e-05	LBW
HMDB0037670	Pavetannin C1 Esi+	Organic compounds	Phenylpropanoids and polyketides	Flavonoids	Biflavonoids and polyflavonoids	Food related	1.14827	9.54e-08	1.96e-06	HBW
HMDB0037346	6''-Malonylcosmosiin Esi-	Organic compounds	Phenylpropanoids and polyketides	Flavonoids	Flavonoid glycosides	Food related	1.46999	1.03e-05	7.98e-05	HBW
HMDB0038090	Peonidin 3-rhamnoside 5-glucoside Esi+	Organic compounds	Phenylpropanoids and polyketides	Flavonoids	Flavonoid glycosides	Food related	1.59619	1e-07	1.96e-06	LBW
HMDB0039921	Eriodictyol 7-(6-galloylglucoside) Esi-	Organic compounds	Phenylpropanoids and polyketides	Flavonoids	Flavonoid glycosides	Food related	1.52396	0.000116924	0.000632371	LBW
HMDB0005782	Hesperetin Esi-	Organic compounds	Phenylpropanoids and polyketides	Flavonoids	O-methylated flavonoids	Food related; Drug related	1.01403	0.0117151	0.0344981	LBW
HMDB0032658	7-Chloro-3,3',4',5,6,8-hexamethoxyflavone Esi-	Organic compounds	Phenylpropanoids and polyketides	Flavonoids	O-methylated flavonoids	Food related	1.32911	0.000198876	0.00102005	HBW
HMDB0037503	3,4',5-Trihydroxy-3',7-dimethoxyflavanone Esi-	Organic compounds	Phenylpropanoids and polyketides	Flavonoids	O-methylated flavonoids	Food related	1.08124	0.00473513	0.015995	HBW
HMDB0033329	Coriandrin Esi+	Organic compounds	Phenylpropanoids and polyketides	Isocoumarins and derivatives		Food related	1.51726	0.00229684	0.00883557	HBW
HMDB0034050	Psoralidin Esi+	Organic compounds	Phenylpropanoids and polyketides	Isoflavonoids	Coumestans	Microbiota; Food related	1.57195	3.31e-06	3.36e-05	HBW
HMDB0029904	Kanzonol T Esi-	Organic compounds	Phenylpropanoids and polyketides	Isoflavonoids	Isoflavans	Food related	1.81587	3.14e-07	4.47e-06	HBW
HMDB0041116	Kanzonol L Esi+	Organic compounds	Phenylpropanoids and polyketides	Isoflavonoids	Isoflavans	Food related	1.29999	0.000272522	0.00134719	LBW
HMDB0034149	Prunitrin Esi+	Organic compounds	Phenylpropanoids and polyketides	Isoflavonoids	Isoflavonoid O-glycosides	Food related	1.63084	1.45e-07	2.68e-06	HBW
HMDB0029787	Kanzonol W Esi-	Organic compounds	Phenylpropanoids and polyketides	Isoflavonoids	Pyranoisoflavonoids	Food related	1.4854	4.83e-05	0.000297109	LBW
HMDB0030254	3-(3,4,5-Trimethoxyphenyl)propanoic acid Esi+	Organic compounds	Phenylpropanoids and polyketides	Phenylpropanoic acids		Food related	2.17503	1.01e-07	1.96e-06	HBW
HMDB0037893	Ganodermic acid TQ Esi+	Organic compounds	Phenylpropanoids and polyketides	Phenylpropanoic acids		Food related	1.92186	6.11e-07	7.67e-06	LBW
HMDB0038544	Longistylin C Esi+	Organic compounds	Phenylpropanoids and polyketides	Stilbenes		Food related	1.2241	0.00212127	0.00821804	LBW
HMDB0034113	3,4-Hexahydroxydiphenoylarabinose Esi+	Organic compounds	Phenylpropanoids and polyketides	Tannins	Hydrolyzable tannins	Food related	1.40059	1.78e-06	1.95e-05	HBW
HMDB0040121	Methyl 3,4-dihydroxy-5-prenylbenzoate 3-glucoside Esi+	Organic compounds	Phenylpropanoids and polyketides	Tannins	Hydrolyzable tannins	Food related	1.22583	0.00577526	0.0188906	LBW
HMDB0014733	Oxytetracycline Esi-	Organic compounds	Phenylpropanoids and polyketides	Tetracyclines		Microbiota; Food related; Drug related; Environment	1.24982	2.4e-07	3.71e-06	HBW

## Sheet: S5
Table S5. KEGG enrichment analysis between the HBW and LBW chickens.
Pathway	GeneRadio	P-value	Metabolites
Caffeine metabolism	3/15	4.14e-05	1,3,7-Trimethyluricacid; 5-Acetylamino-6-formylamino-3-methyluracil; Paraxanthine
Tyrosine metabolism	3/56	0.00223	Dopaquinone; L-Tyrosine; p-Hydroxyphenylaceticacid
Pyruvate metabolism	2/28	0.00772	APC; S-Acetyldihydrolipoamide-E
Pyrimidine metabolism	2/61	0.034	Pseudouridine; Thymine
Arachidonic acid metabolism	2/41	0.00427	PC(14:0/14:0); Thromboxane
Linoleic acid metabolism	1/4	0.0107	PC(14:0/14:0)
alpha-Linolenic acid metabolism	1/13	0.0344	PC(14:0/14:0)
Retinol metabolism	1/18	0.0474	Retinylester
Clavulanic acid biosynthesis	1/10	0.0295	Clavulanate
Atrazine degradation	1/12	0.0353	Cyanuricacid
Caprolactam degradation	1/17	0.0497	Aminocaproicacid

## Sheet: S6
Table S6. Summary statistics of the RNA sequencing results in the cecum.
Sample	Raw Reads	Clean Reads	Clean Reads Rate (%)	Q30 (%)	Mapped Reads (%)	Uniq Mapped reads (%)	Multiple Mapped Reads (%)
HBW01	47771716	37203480	77.88	84.55	75.5033	69.5474	5.95589
HBW02	34140736	27030974	79.17	82.09	71.4894	61.5937	9.89567
HBW03	32165234	25851602	80.37	86.98	80.4687	73.9785	6.49015
HBW04	34105274	24279160	71.19	82.66	72.8064	52.529	20.2774
HBW05	38761760	32302496	83.34	87.78	82.7339	77.7164	5.01748
HBW06	40210690	30797580	76.59	82.11	72.2603	58.5306	13.7297
HBW07	25673974	20050582	78.1	76.98	65.8721	48.3111	17.561
HBW08	28280772	21839502	77.22	80.89	69.8387	57.3558	12.4829
HBW10	27945258	23182660	82.96	82.08	72.0295	61.4017	10.6278
HBW11	32381642	28115498	86.83	89.19	87.6284	67.1297	20.4987
HBW12	32043110	26154752	81.62	85.32	77.7892	71.0966	6.69252
HBW13	40823054	34082384	83.49	86.98	80.4268	73.8642	6.56255
HBW14	43852682	35118634	80.08	83.47	73.8052	65.8664	7.93887
HBW15	31736766	25839970	81.42	86.5	80.2378	73.7231	6.51468
HBW16	30111272	24426776	81.12	78.95	67.7877	53.8087	13.979
HBW17	60744606	36017164	59.29	89.38	85.5353	76.5184	9.0169
HBW18	56173862	36149606	64.35	90.41	86.8224	83.5958	3.22657
HBW19	42317326	27395754	64.74	91.28	88.4225	85.5715	2.85095
HBW20	68447026	24429068	35.69	86.98	82.931	67.7027	15.2284
LBW01	59563128	32795458	55.06	91.57	90.2791	81.2299	9.04915
LBW02	51667448	21594272	41.8	89.96	87.3643	82.8875	4.47681
LBW03	49942866	26525524	53.11	91.02	88.6156	84.585	4.03059
LBW04	52540994	36880226	70.19	91.15	88.4527	85.3684	3.08422
LBW05	53799802	30278052	56.28	91.52	93.3846	63.6225	29.7621
LBW06	57885428	29344754	50.7	91.84	91.647	77.2768	14.3702
LBW07	52928246	30133224	56.93	91.32	89.2911	85.5802	3.71094
LBW08	51196410	37419130	73.09	91.97	91.911	81.1263	10.7846
LBW09	60608916	31180404	51.45	92.44	91.7506	86.6497	5.10089
LBW10	69970606	27812518	39.75	90.88	88.3248	84.929	3.39583
LBW11	49619880	30789890	62.05	91.59	91.6964	75.9292	15.7672
LBW12	66829440	11742360	17.57	89.56	86.5311	83.7283	2.80288
LBW13	78914926	42017364	53.24	92.19	95.2086	70.349	24.8596
LBW14	63537766	41120624	64.72	91.42	89.9031	85.3699	4.53322
LBW15	42620464	18276172	42.88	91.19	89.1388	83.7985	5.34039
LBW16	58465810	25414068	43.47	92.09	92.2565	78.3854	13.8711
LBW17	47191714	34535100	73.18	91.88	92.4165	82.63	9.7865
LBW18	49660560	31878410	64.19	91.6	89.9377	80.7035	9.23413
LBW19	50964118	31545630	61.9	91.8	93.9698	66.841	27.1288
LBW20	46853798	24224770	51.7	91.47	90.0309	80.0912	9.93968

## Sheet: S7
Table S7. Differentially expressed genes (DEGs) between the HBW and LBW chickens.
GeneID	SYMBOL	log2FoldChange	P-value	adjust P-value	Sig
ENSGALG00000053552	IER5L	1.5	8.64e-16	4.49e-12	HBW
ENSGALG00000003580	MMP2	1.23	5.98e-14	1.34e-10	HBW
ENSGALG00000016293	BMP5	1.47	8.64e-13	1.28e-09	HBW
ENSGALG00000011715	HSPA2	2.12	1.26e-12	1.64e-09	HBW
ENSGALG00000017119	TNFRSF19	1.22	1.49e-11	9.67e-09	HBW
ENSGALG00000005609	OGFR	-1.23	2.32e-11	1.42e-08	LBW
ENSGALG00000029429	TGFBI	1.06	1.08e-10	4.13e-08	HBW
ENSGALG00000010149	CMTR1	-1.1	1.11e-10	4.13e-08	LBW
ENSGALG00000028145	BORCS6	-1.17	1.15e-10	4.13e-08	LBW
ENSGALG00000041491	ACKR4	1.73	3.07e-10	8.85e-08	HBW
ENSGALG00000044654	C22orf39	-1.06	6.02e-10	1.6e-07	LBW
ENSGALG00000031424	SDC2	1.3	6.19e-10	1.61e-07	HBW
ENSGALG00000036189	ANGPT2	1.36	7.86e-10	1.94e-07	HBW
ENSGALG00000004722	ASPN	1.24	1.64e-09	3.55e-07	HBW
ENSGALG00000007956	PLXDC2	1.1	2.06e-09	4.28e-07	HBW
ENSGALG00000026736	OGN	1.44	3.24e-09	6.48e-07	HBW
ENSGALG00000009626	THBS1	1.3	3.38e-09	6.62e-07	HBW
ENSGALG00000030291	IRF9	-1.02	8.4e-09	1.41e-06	LBW
ENSGALG00000011286	UBE2E1	1.05	9.31e-09	1.52e-06	HBW
ENSGALG00000028290	C1H21ORF91	1.07	1.2e-08	1.85e-06	HBW
ENSGALG00000006629	RBP4A	2.28	1.37e-08	2.07e-06	HBW
ENSGALG00000004845	TIMM10	-1.25	1.94e-08	2.73e-06	LBW
ENSGALG00000006138	HELZ2	-1.58	2.91e-08	3.64e-06	LBW
ENSGALG00000025935	XPNPEP2	-1.18	3.24e-08	4.01e-06	LBW
ENSGALG00000017125	MICU2	-1.4	3.32e-08	4.06e-06	LBW
ENSGALG00000041502	ANGPT1L	-1.2	7.42e-08	8.03e-06	LBW
ENSGALG00000011551	JCHAIN	1.12	9.09e-08	9.44e-06	HBW
ENSGALG00000014233	FBLN1	1.15	1.07e-07	1.05e-05	HBW
ENSGALG00000013642	KAZN	-1.18	1.76e-07	1.52e-05	LBW
ENSGALG00000015422	NRG1	1.87	1.88e-07	1.6e-05	HBW
ENSGALG00000014908	FST	1.3	1.87e-07	1.6e-05	HBW
ENSGALG00000041346	CXCL12	1.35	2.06e-07	1.69e-05	HBW
ENSGALG00000048103	TBCC	-1.24	2.05e-07	1.69e-05	LBW
ENSGALG00000032053	SPSB4	1.15	2.17e-07	1.73e-05	HBW
ENSGALG00000017036	LHFPL1	1.1	2.18e-07	1.73e-05	HBW
ENSGALG00000031571	H2A-VIII	-1.58	2.16e-07	1.73e-05	LBW
ENSGALG00000008701	XDH	-1.06	3.1e-07	2.24e-05	LBW
ENSGALG00000005774	NKAIN4	1.18	3.4e-07	2.4e-05	HBW
ENSGALG00000040802	SOWAHA	-1.1	3.59e-07	2.47e-05	LBW
ENSGALG00000050734	METTL27	-2.67	3.56e-07	2.47e-05	LBW
ENSGALG00000025557	RNase_MRP	-3.11	3.8e-07	2.58e-05	LBW
ENSGALG00000016881	GPR183	1.02	3.95e-07	2.67e-05	HBW
ENSGALG00000039985	CDH11	1.19	4.08e-07	2.72e-05	HBW
ENSGALG00000041129	TMEM173	-1.26	5.21e-07	3.3e-05	LBW
ENSGALG00000026838	MDFIC	1.26	6.25e-07	3.84e-05	HBW
ENSGALG00000008661	CYR61	1.63	6.65e-07	3.95e-05	HBW
ENSGALG00000045814	CRLF2	1.57	6.6e-07	3.95e-05	HBW
ENSGALG00000046795	Metazoa_SRP	-3.53	8.82e-07	5.04e-05	LBW
ENSGALG00000006382	PTPRJ	-1.07	9e-07	5.08e-05	LBW
ENSGALG00000031853	PIGBOS1	-1.13	1.64e-06	8.06e-05	LBW
ENSGALG00000040238	IMP3	-1.08	1.78e-06	8.63e-05	LBW
ENSGALG00000043167	TNFRSF11B	1.11	2.21e-06	0.000104326	HBW
ENSGALG00000054381	SNORD14	1.23	2.94e-06	0.000129567	HBW
ENSGALG00000040644	C8G	-1.07	3.04e-06	0.000131189	LBW
ENSGALG00000011783	HIST1H111R	-1.55	3.06e-06	0.000131251	LBW
ENSGALG00000032746	ENPP2	1.07	3.16e-06	0.000134644	HBW
ENSGALG00000029983	ANGPT1	1.18	3.2e-06	0.000135842	HBW
ENSGALG00000040716	PRLH	-1.21	3.39e-06	0.000142685	LBW
ENSGALG00000053105	RAP1GAP	-1.29	3.86e-06	0.000158001	LBW
ENSGALG00000012601	GOLM1	-1.02	4.14e-06	0.000164306	LBW
ENSGALG00000053281	PKIA	1.43	4.27e-06	0.000168058	HBW
ENSGALG00000007240	TRAIL-LIKE	-1.34	4.4e-06	0.000170484	LBW
ENSGALG00000003765	A1CF	-1.49	4.7e-06	0.000178155	LBW
ENSGALG00000009520	44621	1.06	5.24e-06	0.000194858	HBW
ENSGALG00000048212	H2A-VIII	-1.27	5.33e-06	0.000194858	LBW
ENSGALG00000000549	URAH	-1.34	5.29e-06	0.000194858	LBW
ENSGALG00000033295	CAV2	1.08	5.64e-06	0.000200922	HBW
ENSGALG00000052030	H2A-VIII	-1.18	5.75e-06	0.000201739	LBW
ENSGALG00000051142	FAM180B	1.52	6.01e-06	0.000210239	HBW
ENSGALG00000010847	VEGFC	1.2	6.21e-06	0.000214671	HBW
ENSGALG00000002888	CASZ1	-1.26	6.81e-06	0.000227527	LBW
ENSGALG00000031164	WFDC2	-1.21	7.1e-06	0.000232672	LBW
ENSGALG00000045658	ABHD14A	-1.02	7.55e-06	0.000242962	LBW
ENSGALG00000009700	PDK4	1.26	7.83e-06	0.000248775	HBW
ENSGALG00000016001	LZTS3	-1.65	8.43e-06	0.000265289	LBW
ENSGALG00000006689	ABHD2	-1.26	9.41e-06	0.000291822	LBW
ENSGALG00000009252	PLD1	-1.07	1.01e-05	0.000307912	LBW
ENSGALG00000036971	FGF12	1.41	1.06e-05	0.000318762	HBW
ENSGALG00000040189	RIPK4	-1.1	1.13e-05	0.000336246	LBW
ENSGALG00000007839	NCAM1	1.04	1.22e-05	0.000355249	HBW
ENSGALG00000037791	FRMD4B	-1.07	1.22e-05	0.000355249	LBW
ENSGALG00000000927	ANGPTL2	1.01	1.37e-05	0.000386644	HBW
ENSGALG00000044940	GCNT3	-2.03	1.38e-05	0.000388744	LBW
ENSGALG00000004274	TWIST2	1	1.44e-05	0.000400794	HBW
ENSGALG00000014877	EMB	1.1	1.53e-05	0.000424048	HBW
ENSGALG00000047241	Metazoa_SRP	-3.61	1.57e-05	0.000429662	LBW
ENSGALG00000039209	WIF1	1.03	1.65e-05	0.000446314	HBW
ENSGALG00000049299	TMEM170B	1.47	1.91e-05	0.000500182	HBW
ENSGALG00000028659	BLEC1	1.24	1.96e-05	0.000511062	HBW
ENSGALG00000016361	FAM110C	-1.59	2.02e-05	0.000521331	LBW
ENSGALG00000003578	FN1	1.1	2.19e-05	0.000552651	HBW
ENSGALG00000014971	SLC2A9	-2.2	2.6e-05	0.000624787	LBW
ENSGALG00000015028	RLN3	1.71	2.7e-05	0.00064162	HBW
ENSGALG00000023818	HSPB9	1.64	2.73e-05	0.000645219	HBW
ENSGALG00000023420	HOXD3	-1.45	3.01e-05	0.000694167	LBW
ENSGALG00000012357	CXCR4	1.26	3.21e-05	0.000727117	HBW
ENSGALG00000035584	COL3A1	1.03	3.31e-05	0.000741229	HBW
ENSGALG00000007620	GFRA3	-1.2	3.31e-05	0.000741229	LBW
ENSGALG00000002846	NEURL1B	-1.01	3.43e-05	0.000756164	LBW
ENSGALG00000007077	CPT1A	-1.04	3.77e-05	0.000810038	LBW
ENSGALG00000034007	ITGA6	-1.06	3.81e-05	0.000814521	LBW
ENSGALG00000011080	BDKRB2	1.22	4e-05	0.000843171	HBW
ENSGALG00000050532	B3GNT3	-1.05	4.56e-05	0.000932153	LBW
ENSGALG00000038954	LSM11	-1.36	4.73e-05	0.000952746	LBW
ENSGALG00000020386	BDKRB1	1.68	4.79e-05	0.000962259	HBW
ENSGALG00000039990	TNC	1.11	5.14e-05	0.00100516	HBW
ENSGALG00000017046	POSTN	1.44	5.5e-05	0.00105974	HBW
ENSGALG00000013771	CRACD	-1.55	5.84e-05	0.00111303	LBW
ENSGALG00000016912	EDNRB	1.04	6.93e-05	0.00124119	HBW
ENSGALG00000010315	GTPBP2	-1.01	8.52e-05	0.00145345	LBW
ENSGALG00000031776	NFASC	1.19	9.5e-05	0.00157845	HBW
ENSGALG00000017191	ANGPTL5	1.1	0.000102436	0.00167683	HBW
ENSGALG00000050897	TNIK	-1.16	0.000102653	0.00167683	LBW
ENSGALG00000036089	NICN1	-1.14	0.000120093	0.00186495	LBW
ENSGALG00000016356	TDRP	1.11	0.000129026	0.00198291	HBW
ENSGALG00000001618	OGFOD3	-1.06	0.000137859	0.00208172	LBW
ENSGALG00000016707	CLIC5	-1.12	0.000144191	0.00214921	LBW
ENSGALG00000000184	SLC27A6	1.89	0.00014925	0.00219625	HBW
ENSGALG00000015425	LPL	2.35	0.000150249	0.00220471	HBW
ENSGALG00000011314	LRRC3B	1.25	0.000151344	0.00221597	HBW
ENSGALG00000012989	NINJ2	1.65	0.000167299	0.00238775	HBW
ENSGALG00000049976	AMIGO1	-1.09	0.000169906	0.00242133	LBW
ENSGALG00000046316	CFAP97D1	1.62	0.000170386	0.00242154	HBW
ENSGALG00000053526	NTF3	1.2	0.000173118	0.00244697	HBW
ENSGALG00000049668	MFSD4B	-1.04	0.00019155	0.00262535	LBW
ENSGALG00000001936	MYO7B	-1.02	0.000200531	0.0027194	LBW
ENSGALG00000039489	5_8S_rRNA	-1.78	0.0002223	0.00292338	LBW
ENSGALG00000040478	CAPN5	-1.01	0.000228311	0.00297849	LBW
ENSGALG00000040866	P3H2	1.03	0.000231107	0.00298628	HBW
ENSGALG00000009282	MIDEAS	-1.09	0.00023489	0.00302763	LBW
ENSGALG00000041965	MIOX	1.25	0.000235217	0.00302809	HBW
ENSGALG00000053680	HIST1H46L2	-1.01	0.000241354	0.00307617	LBW
ENSGALG00000014681	PCSK1	-1.31	0.000251432	0.00315856	LBW
ENSGALG00000049206	U2	-1.59	0.000259172	0.00322459	LBW
ENSGALG00000002121	PLEKHN1	-1.24	0.000261602	0.00324706	LBW
ENSGALG00000025945	AVD	-1.38	0.000284194	0.00345725	LBW
ENSGALG00000010794	MEOX2	1.17	0.000295654	0.00355503	HBW
ENSGALG00000040113	SFT2D3	-1.45	0.000320971	0.00375708	LBW
ENSGALG00000015897	IMPG1	1.03	0.00032427	0.00377885	HBW
ENSGALG00000002452	AQP3	1.13	0.000360947	0.00409561	HBW
ENSGALG00000010350	GPATCH2L	-1.08	0.00039121	0.00435614	LBW
ENSGALG00000047594	U2	-1.62	0.000399659	0.00443122	LBW
ENSGALG00000013723	OASL	-1.25	0.000406146	0.004484	LBW
ENSGALG00000051983	LETMD1	-1.35	0.000415746	0.00457006	LBW
ENSGALG00000010645	ENPP6	-1.49	0.000448038	0.00481849	LBW
ENSGALG00000030647	MFAP2	1.16	0.000450028	0.00483489	HBW
ENSGALG00000011139	CCDC85C	-1.44	0.0004524	0.00484928	LBW
ENSGALG00000021931	SNORA73	-2.04	0.000452292	0.00484928	LBW
ENSGALG00000004262	TMIGD1	-2.21	0.000481714	0.0050398	LBW
ENSGALG00000013026	HDHD5	-1.06	0.000493678	0.00510853	LBW
ENSGALG00000004449	CYP3A5	-1.52	0.000501469	0.00516329	LBW
ENSGALG00000008072	CHRDL1	1.16	0.000511607	0.00524721	HBW
ENSGALG00000006019	EPHX4	1.79	0.000532945	0.00541228	HBW
ENSGALG00000002742	TMEM132B	1.06	0.000556072	0.0055979	HBW
ENSGALG00000042159	SLITRK3	-1.61	0.000570037	0.00570531	LBW
ENSGALG00000009805	PPM1H	-1.09	0.000578714	0.00576992	LBW
ENSGALG00000033720	CA7	-1.28	0.000598201	0.00591314	LBW
ENSGALG00000015132	CDH2	1.46	0.000624313	0.00610159	HBW
ENSGALG00000038634	KIT	1.04	0.000641433	0.00622207	HBW
ENSGALG00000044431	NPB	-1.09	0.000651757	0.00628117	LBW
ENSGALG00000037735	CenpA	-1.01	0.000657284	0.0063227	LBW
ENSGALG00000007669	EGR1	1.09	0.000659747	0.00634053	HBW
ENSGALG00000002204	SLC7A4	-1.13	0.000709252	0.00674003	LBW
ENSGALG00000011084	CCSAP	-1.62	0.000837174	0.00758274	LBW
ENSGALG00000026360	SOWAHC	-1.18	0.000863209	0.00773449	LBW
ENSGALG00000002347	DIPK2A	1	0.000890928	0.00785059	HBW
ENSGALG00000022720	GJB2	-1.72	0.000893568	0.00786719	LBW
ENSGALG00000036725	ASCL3	1.01	0.00113742	0.00949857	HBW
ENSGALG00000043650	GFI1	-1.19	0.00122651	0.0100144	LBW
ENSGALG00000012629	ZNF367	-1.17	0.00126352	0.0102312	LBW
ENSGALG00000027184	OLFML1	1.38	0.00128523	0.0103345	HBW
ENSGALG00000026392	PIPOX	-1.08	0.00130647	0.0104729	LBW
ENSGALG00000009875	HMGA2	-1.22	0.00138943	0.0109147	LBW
ENSGALG00000003195	TRADD	-1.33	0.00141568	0.0110622	LBW
ENSGALG00000015142	DSG2	-1.07	0.00144472	0.0111759	LBW
ENSGALG00000027501	ANPEP	-1.18	0.00145793	0.0112253	LBW
ENSGALG00000027231	NRARP	-1.27	0.00145675	0.0112253	LBW
ENSGALG00000001849	BSN	-1.07	0.00148838	0.0113665	LBW
ENSGALG00000006236	TPH1	-1.13	0.00150954	0.0114807	LBW
ENSGALG00000016426	MAP3K15	-1.52	0.00152285	0.0115484	LBW
ENSGALG00000037675	COL14A1	1.06	0.00171047	0.0124911	HBW
ENSGALG00000031303	FAM234A	-1.06	0.00174073	0.0126642	LBW
ENSGALG00000040847	EDQM3	-1.78	0.00181285	0.0130157	LBW
ENSGALG00000008554	IL17REL	1.35	0.00181828	0.0130367	HBW
ENSGALG00000001319	CAMK1G	-1.32	0.00183919	0.0131503	LBW
ENSGALG00000036190	AOC1	-1.7	0.001873	0.0133096	LBW
ENSGALG00000009973	SLC3A1	-1.15	0.00188565	0.013369	LBW
ENSGALG00000008439	CD36	1.62	0.0019169	0.0135455	HBW
ENSGALG00000025650	RNaseP_nuc	-1.93	0.00192808	0.0136079	LBW
ENSGALG00000007791	OTOP2	-1.03	0.00201775	0.0140593	LBW
ENSGALG00000002492	H6PD	-1.24	0.00205242	0.0141772	LBW
ENSGALG00000003976	BCORL1	-1.08	0.00214233	0.0145563	LBW
ENSGALG00000003689	PAPSS2	-1.02	0.00218406	0.0147626	LBW
ENSGALG00000027665	SYNGR1	-1.07	0.00221939	0.0149723	LBW
ENSGALG00000051301	KHK	-1.08	0.00236996	0.0156351	LBW
ENSGALG00000011269	EPYC	1.16	0.00240545	0.015815	HBW
ENSGALG00000017926	7SK	-1.38	0.00285158	0.0178464	LBW
ENSGALG00000010494	SLC5A9	-1.17	0.00287037	0.0179209	LBW
ENSGALG00000050866	HSD3B1	1.09	0.00350495	0.0205607	HBW
ENSGALG00000055021	GREM2	1.08	0.00374148	0.0216075	HBW
ENSGALG00000043072	POU6F1	-1.05	0.00383625	0.0219262	LBW
ENSGALG00000019061	MMP1	-1.77	0.00389419	0.0221802	LBW
ENSGALG00000005795	CYP2C23b	-2.06	0.00397534	0.0224963	LBW
ENSGALG00000022536	GPR142	-1.43	0.0039886	0.0225449	LBW
ENSGALG00000033816	KCTD12	-1.31	0.00409169	0.0230133	LBW
ENSGALG00000014176	PLA2G2E	-1.27	0.00427977	0.0237514	LBW
ENSGALG00000041663	KLB	-1.53	0.00429318	0.0238131	LBW
ENSGALG00000004033	GALNT10	-1.1	0.00438448	0.0241518	LBW
ENSGALG00000010048	SUPT7L	-1.13	0.00466467	0.0253326	LBW
ENSGALG00000001343	LAMB3	-1.96	0.00478161	0.0257523	LBW
ENSGALG00000026973	KIF3C	-1.26	0.00508717	0.0269921	LBW
ENSGALG00000030324	ELAPOR2	-1.46	0.00511168	0.0270807	LBW
ENSGALG00000037726	MARCKS	-1.11	0.00515138	0.0272324	LBW
ENSGALG00000009830	MGAT4D	-1.38	0.00523239	0.0275376	LBW
ENSGALG00000028376	FGF19	-1.58	0.00556043	0.0288116	LBW
ENSGALG00000016258	SYTL5	-1.24	0.0056371	0.029064	LBW
ENSGALG00000015141	GDA	-1.28	0.00613053	0.031038	LBW
ENSGALG00000037773	ST3GAL1	1.06	0.00629338	0.031708	HBW
ENSGALG00000011970	CHADL	-1.02	0.00655485	0.0326078	LBW
ENSGALG00000007998	SLC26A4	-1.04	0.00707256	0.03448	LBW
ENSGALG00000030209	CPZ	1.02	0.00717596	0.0348532	HBW
ENSGALG00000006719	GNAZ	1.11	0.00718552	0.0348833	HBW
ENSGALG00000025958	U3	-1.31	0.00736401	0.035501	LBW
ENSGALG00000052867	CABP4	1.06	0.00760801	0.0363735	HBW
ENSGALG00000006076	RASGEF1C	-1.02	0.00796196	0.0375985	LBW
ENSGALG00000014453	FAM46C	-1.01	0.00883995	0.0403685	LBW
ENSGALG00000041253	MYRF	-1.11	0.00895258	0.0407574	LBW
ENSGALG00000054378	LRRC43	-1.2	0.00941569	0.0421636	LBW
ENSGALG00000047976	ASB16	-1.1	0.0100497	0.0443337	LBW
ENSGALG00000029151	ISLR2	1.13	0.0109085	0.0471808	HBW
ENSGALG00000043139	SYT7	-1	0.0109378	0.0472879	LBW
ENSGALG00000047393	RAB11FIP5	-1.35	0.0111935	0.0478857	LBW
ENSGALG00000004162	SLC16A6	-1.04	0.0113278	0.0482908	LBW

## Sheet: S8
Table S8. Information of bacterial isolates from the HBW chicken gut.
Phylum	Genus	Species	Identity	Frequency	Ratio (%)
Firmicutes	Lactobacillus	LigiLactobacillus salivarius	100	22	23.16
Firmicutes	Lactobacillus	Lactobacillus crispatus	100	11	11.58
Firmicutes	Bacillus	Bacillus velezensis	100	10	10.53
Firmicutes	Lactobacillus	LimosiLactobacillus reuteri	100	6	6.32
Firmicutes	Staphylococcus	Streptococcus alactolyticus	99.84	5	5.26
Firmicutes	Bacillus	Bacillus cereus	100	5	5.26
Firmicutes	Lactobacillus	Lactobacillus gallinarum	99.49	4	4.21
Firmicutes	Bacillus	Bacillus paralicheniformis	100	3	3.16
Firmicutes	Paenibacillus	Paenibacillus hispanicus	98.35	3	3.16
Firmicutes	Paenibacillus	Paenibacillus peoriae	99.84	3	3.16
Firmicutes	Enterococcus	Enterococcus durans	100	3	3.16
Firmicutes	Lactobacillus	LigiLactobacillus saerimneri	100	2	2.11
Firmicutes	Paenibacillus	Paenibacillus silvae	99.83	2	2.11
Firmicutes	Brevibacillus	Brevibacillus antibioticus	100	2	2.11
Firmicutes	Cytobacillus	Cytobacillus kochii	100	2	2.11
Firmicutes	Lactobacillus	LigiLactobacillus aviarius	100	1	1.05
Firmicutes	Bacillus	Bacillus altitudinis	100	1	1.05
Firmicutes	Bacillus	Bacillus tequilensis	99.87	1	1.05
Firmicutes	Bacillus	Bacillus zhangzhouensis	100	1	1.05
Firmicutes	Escherichia	Shigella flexneri	100	1	1.05
Firmicutes	Heyndrickxia	Heyndrickxia oleronia	99.66	1	1.05
Firmicutes	Niallia	RIBP_s	99.83	1	1.05
Firmicutes	Oceanobacillus	LT727813_s	100	1	1.05
Firmicutes	Oceanobacillus	Oceanobacillus chironomi	99.13	1	1.05
Firmicutes	Oceanobacillus	Oceanobacillus indicireducens	100	1	1.05
Firmicutes	Paenibacillus	Paenibacillus kribbensis	99.13	1	1.05
Firmicutes	Staphylococcus	Staphylococcus chromogenes	99.65	1	1.05

## Sheet: S9
Table S9. The whole-genome sequencing information of four strains.
	Ligilactobacillus salivarius CML391	Limosilactobacillus reuteri CML393	Bacillus velezensis CML396	Bacillus paralicheniformis CML399
contigs	287	306	66	142
bases	2121778	2191511	3895828	4461630
CDS	1966	2126	3752	4423
rRNA	6	5	7	16
repeat_region	1	2	0	0
tRNA	68	70	106	106
tmRNA	1	1	1	1

## Sheet: S10
Table S10. Topological properties of co-occurrence networks in cecal microbial communities between the CON and CML393+CML396 chickens.
	CON	CML393+CML396
Degree	3.90323	3.67213
ClusteringCoefficient	0.441897	0.294926
AverageShortestPathLength	6.1245	4.2611
BetweennessCentrality	0.091509	0.0764807
ClosenessCentrality	0.215287	0.278337
NeighborhoodConnectivity	4.33675	4.16007
Radiality	0.658366	0.667332
Stress	1890.52	558.033
TopologicalCoefficient	0.458626	0.372043
Eccentricity	11.4516	7.60656

[truncated: 3 more sheets: S11, S12, S13]
